# Supplementary material for: Circadian clock components control daily growth activities by modulating cytokinin levels and cell division‐associated gene expression in Populus trees
Source: Plant Cell Environ. 2018 Apr 15;41(6):1468–82. doi: 10.1111/pce.13185 (PMC6001645; doi:10.1111/pce.13185)
Supplement: Supplementary file 1 — Data S1 Supporting information [file PCE-41-1468-s001.zip]

Archive with 11 entries (11 files):
- Dataset S1.xlsx
- Dataset S2.xlsx
- FigS1_05_April.pdf
- FigS2_05_April.pdf
- FigS3_05_April.pdf
- FigS4_05_April.pdf
- FigS5_05_April.pdf
- FigS6_26_Dec_3.pdf
- FigS7_26_Dec.pdf
- Table S1.pdf
- Table S2_PCE.pdf
