# Supplementary material for: Circadian clock components control daily growth activities by modulating cytokinin levels and cell division‐associated gene expression in Populus trees
Source: Plant Cell Environ. 2018 Apr 15;41(6):1468–82. doi: 10.1111/pce.13185 (PMC6001645; doi:10.1111/pce.13185)
Supplement: Supplementary file 1 — Data S1 Supporting information [file PCE-41-1468-s001.zip › Dataset S1.xlsx]

## Sheet: ZT0-4
GO_Number	GO_Term	Background	Background_with_GO	List_Total	List_with_GO	Adjusted_P_value	List
GO:0006810	P_transport	35162	722	150	12	0.00711542	Ptp.5961.1.S1_at, Ptp.5963.1.S1_s_at, Ptp.6067.1.S1_at, Ptp.7327.1.S1_s_at, Ptp.7570.1.S1_at, PtpAffx.102365.1.A1_s_at, PtpAffx.221027.1.S1_at, PtpAffx.249.108.A1_x_at, PtpAffx.249.58.A1_x_at, PtpAffx.52080.1.S1_s_at, PtpAffx.54176.1.S1_at, PtpAffx.8886.1.S1_s_at,
GO:0043424	F_protein histidine kinase binding	35162	39	150	3	0.0313219	PtpAffx.208091.1.S1_at, PtpAffx.54186.1.S1_at, PtpAffx.54186.2.S1_s_at,
GO:0016070	P_RNA metabolic process	35162	44	150	3	0.0313219	Ptp.6787.1.S1_at, PtpAffx.139442.1.S1_s_at, PtpAffx.24420.1.A1_a_at,
GO:0080170	P_hydrogen peroxide transmembrane transport	35162	13	150	2	0.036231	PtpAffx.249.108.A1_x_at, PtpAffx.249.58.A1_x_at,
GO:0080036	P_regulation of cytokinin mediated signaling pathway	35162	15	150	2	0.0368493	PtpAffx.54186.1.S1_at, PtpAffx.54186.2.S1_s_at,
GO:0009927	F_histidine phosphotransfer kinase activity	35162	16	150	2	0.0368493	PtpAffx.54186.1.S1_at, PtpAffx.54186.2.S1_s_at,

## Sheet: ZT4-8
GO_Number	GO_Term	Background	Background_with_GO	List_Total	List_with_GO	Adjusted_P_value	List
GO:0005730	C_nucleolus	35162	566	204	17	1.96338924989825e-005	Ptp.2119.1.S1_at, Ptp.2885.1.S1_s_at, Ptp.4245.1.S1_at, Ptp.4698.1.S1_at, Ptp.7856.1.S1_at, PtpAffx.118484.1.S1_s_at, PtpAffx.137461.1.S1_at, PtpAffx.1420.5.A1_at, PtpAffx.15518.2.S1_at, PtpAffx.163444.1.S1_at, PtpAffx.18100.1.A1_s_at, PtpAffx.206009.1.S1_x_at, PtpAffx.210864.1.S1_x_at, PtpAffx.222985.1.S1_at, PtpAffx.3566.2.S1_a_at, PtpAffx.38773.1.A1_at, PtpAffx.9002.3.S1_s_at,
GO:0009534	C_chloroplast thylakoid	35162	364	204	13	1.96338924989825e-005	Ptp.1219.2.S1_s_at, Ptp.1584.3.S1_x_at, Ptp.2159.1.S1_s_at, Ptp.2163.1.S1_x_at, Ptp.2165.1.S1_at, Ptp.2552.1.S1_s_at, Ptp.5283.1.S1_s_at, Ptp.6707.1.S1_s_at, Ptp.822.1.S1_at, PtpAffx.139618.1.S1_at, PtpAffx.146301.1.S1_s_at, PtpAffx.52044.1.S1_at, PtpAffx.5585.1.S1_a_at,
GO:0015979	P_photosynthesis	35162	169	204	9	3.70757545026246e-005	Ptp.1219.2.S1_s_at, Ptp.1584.3.S1_x_at, Ptp.2159.1.S1_s_at, Ptp.2163.1.S1_x_at, Ptp.2165.1.S1_at, Ptp.2552.1.S1_s_at, Ptp.5966.1.S1_s_at, PtpAffx.146301.1.S1_s_at, PtpAffx.151371.1.S1_at,
GO:0009941	C_chloroplast envelope	35162	1055	204	21	4.08795882305135e-005	Ptp.1219.2.S1_s_at, Ptp.1584.3.S1_x_at, Ptp.2159.1.S1_s_at, Ptp.2165.1.S1_at, Ptp.2552.1.S1_s_at, Ptp.3132.2.S1_s_at, Ptp.5283.1.S1_s_at, Ptp.822.1.S1_at, PtpAffx.100746.1.S1_at, PtpAffx.138099.1.S1_s_at, PtpAffx.145512.1.S1_at, PtpAffx.146301.1.S1_s_at, PtpAffx.150890.1.S1_at, PtpAffx.211524.1.S1_at, PtpAffx.218659.1.S1_at, PtpAffx.249.372.S1_at, PtpAffx.383.6.S1_s_at, PtpAffx.4082.3.S1_a_at, Pt…
GO:0016168	F_chlorophyll binding	35162	35	204	4	0.0013257	Ptp.1584.3.S1_x_at, Ptp.2159.1.S1_s_at, Ptp.2165.1.S1_at, Ptp.822.1.S1_at,
GO:0009765	P_photosynthesis, light harvesting	35162	35	204	4	0.0013257	Ptp.1584.3.S1_x_at, Ptp.2159.1.S1_s_at, Ptp.2165.1.S1_at, Ptp.822.1.S1_at,
GO:0009535	C_chloroplast thylakoid membrane	35162	533	204	12	0.00158307	Ptp.1219.2.S1_s_at, Ptp.1584.3.S1_x_at, Ptp.2159.1.S1_s_at, Ptp.2163.1.S1_x_at, Ptp.2165.1.S1_at, Ptp.2552.1.S1_s_at, Ptp.5966.1.S1_s_at, Ptp.822.1.S1_at, PtpAffx.139618.1.S1_at, PtpAffx.146301.1.S1_s_at, PtpAffx.383.6.S1_s_at, PtpAffx.5585.1.S1_a_at,
GO:0009507	C_chloroplast	35162	4363	204	45	0.00158307	Ptp.1099.1.A1_at, Ptp.1219.2.S1_s_at, Ptp.1584.3.S1_x_at, Ptp.2130.1.S1_s_at, Ptp.2159.1.S1_s_at, Ptp.2163.1.S1_x_at, Ptp.2165.1.S1_at, Ptp.2199.2.A1_a_at, Ptp.2552.1.S1_s_at, Ptp.3132.2.S1_s_at, Ptp.4245.1.S1_at, Ptp.5283.1.S1_s_at, Ptp.5900.2.S1_a_at, Ptp.6443.1.S1_at, Ptp.6707.1.S1_s_at, Ptp.711.1.S1_at, Ptp.822.1.S1_at, PtpAffx.100746.1.S1_at, PtpAffx.101087.1.S1_a_at, PtpAffx.101087.1.S1_at,…
GO:0010287	C_plastoglobule	35162	124	204	6	0.00158307	Ptp.1584.3.S1_x_at, Ptp.2159.1.S1_s_at, Ptp.2165.1.S1_at, PtpAffx.101087.1.S1_a_at, PtpAffx.101087.1.S1_at, PtpAffx.383.6.S1_s_at,
GO:0005525	F_GTP binding	35162	437	204	10	0.00408978	Ptp.3132.2.S1_s_at, Ptp.4375.1.S1_s_at, PtpAffx.10485.2.A1_a_at, PtpAffx.113221.1.S1_s_at, PtpAffx.138099.1.S1_s_at, PtpAffx.149928.1.S1_at, PtpAffx.178.2.S1_a_at, PtpAffx.210446.1.S1_at, PtpAffx.218659.1.S1_at, PtpAffx.30628.1.A1_at,
GO:0030076	C_light-harvesting complex	35162	23	204	3	0.00452157	Ptp.1584.3.S1_x_at, Ptp.2159.1.S1_s_at, Ptp.2165.1.S1_at,
GO:0015995	P_chlorophyll biosynthetic process	35162	61	204	4	0.0056194	Ptp.1219.2.S1_s_at, Ptp.2552.1.S1_s_at, PtpAffx.146301.1.S1_s_at, PtpAffx.157570.1.S1_at,
GO:0009769	P_photosynthesis, light harvesting in photosystem II	35162	6	204	2	0.0056194	Ptp.1584.3.S1_x_at, Ptp.2165.1.S1_at,
GO:0045947	P_negative regulation of translational initiation	35162	6	204	2	0.0056194	PtpAffx.113221.1.S1_s_at, PtpAffx.210446.1.S1_at,
GO:0003924	F_GTPase activity	35162	249	204	7	0.00609551	Ptp.3132.2.S1_s_at, Ptp.4375.1.S1_s_at, PtpAffx.138099.1.S1_s_at, PtpAffx.149928.1.S1_at, PtpAffx.178.2.S1_a_at, PtpAffx.218659.1.S1_at, PtpAffx.30628.1.A1_at,
GO:0045550	F_geranylgeranyl reductase activity	35162	7	204	2	0.00609551	Ptp.2552.1.S1_s_at, PtpAffx.146301.1.S1_s_at,
GO:0051188	P_cofactor biosynthetic process	35162	7	204	2	0.00609551	Ptp.2552.1.S1_s_at, PtpAffx.146301.1.S1_s_at,
GO:0006177	P_GMP biosynthetic process	35162	7	204	2	0.00609551	PtpAffx.120087.1.S1_at, PtpAffx.203251.1.S1_s_at,
GO:0045036	P_protein targeting to chloroplast	35162	38	204	3	0.0116966	Ptp.3132.2.S1_s_at, PtpAffx.138099.1.S1_s_at, PtpAffx.218659.1.S1_at,
GO:0005654	C_nucleoplasm	35162	44	204	3	0.016768	PtpAffx.215789.1.S1_at, PtpAffx.3566.2.S1_a_at, PtpAffx.40382.1.S1_at,
GO:0042651	C_thylakoid membrane	35162	45	204	3	0.016768	Ptp.1584.3.S1_x_at, Ptp.2163.1.S1_x_at, Ptp.2165.1.S1_at,
GO:0050897	F_cobalt ion binding	35162	95	204	4	0.016768	Ptp.2130.1.S1_s_at, Ptp.2338.1.S1_s_at, PtpAffx.178.2.S1_a_at, PtpAffx.3747.1.S1_at,
GO:0004888	F_transmembrane signaling receptor activity	35162	13	204	2	0.0173167	PtpAffx.138099.1.S1_s_at, PtpAffx.218659.1.S1_at,
GO:0016628	F_oxidoreductase activity, acting on the CH-CH group of donors, NAD or NADP as acceptor	35162	14	204	2	0.0185274	Ptp.2552.1.S1_s_at, PtpAffx.146301.1.S1_s_at,
GO:0009707	C_chloroplast outer membrane	35162	49	204	3	0.0185274	Ptp.3132.2.S1_s_at, PtpAffx.138099.1.S1_s_at, PtpAffx.218659.1.S1_at,
GO:0008380	P_RNA splicing	35162	112	204	4	0.0256499	Ptp.5564.2.A1_a_at, Ptp.7856.1.S1_at, PtpAffx.163444.1.S1_at, PtpAffx.56628.1.A1_at,
GO:0005851	C_eukaryotic translation initiation factor 2B complex	35162	19	204	2	0.0316078	PtpAffx.113221.1.S1_s_at, PtpAffx.210446.1.S1_at,
GO:0016570	P_histone modification	35162	21	204	2	0.0350903	PtpAffx.148326.1.S1_s_at, PtpAffx.209696.1.S1_at,
GO:0009814	P_defense response, incompatible interaction	35162	21	204	2	0.0350903	PtpAffx.1212.1.A1_s_at, PtpAffx.138184.1.S1_at,
GO:0009579	C_thylakoid	35162	376	204	7	0.0350903	Ptp.1584.3.S1_x_at, Ptp.2159.1.S1_s_at, Ptp.2163.1.S1_x_at, Ptp.2165.1.S1_at, Ptp.822.1.S1_at, PtpAffx.139618.1.S1_at, PtpAffx.383.6.S1_s_at,
GO:0046914	F_transition metal ion binding	35162	23	204	2	0.0401154	Ptp.1219.2.S1_s_at, PtpAffx.213902.1.S1_at,
GO:0000166	F_nucleotide binding	35162	2213	204	22	0.04786	Ptp.2119.1.S1_at, Ptp.2885.1.S1_s_at, Ptp.4245.1.S1_at, Ptp.5564.2.A1_a_at, Ptp.5900.2.S1_a_at, Ptp.711.1.S1_at, Ptp.7856.1.S1_at, Ptp.975.1.A1_at, PtpAffx.11275.1.A1_a_at, PtpAffx.159933.1.A1_at, PtpAffx.163444.1.S1_at, PtpAffx.17241.1.S1_at, PtpAffx.18100.1.A1_s_at, PtpAffx.206265.1.S1_at, PtpAffx.209676.1.S1_at, PtpAffx.223632.1.S1_s_at, PtpAffx.249.372.S1_at, PtpAffx.26204.1.S1_at, PtpAffx.26…
GO:0008047	F_enzyme activator activity	35162	26	204	2	0.04786	Ptp.2592.2.S1_x_at, Ptp.6707.1.S1_s_at,

## Sheet: ZT8-12
GO_Number	GO_Term	Background	Background_with_GO	List_Total	List_with_GO	Adjusted_P_value	List
GO:0009507	C_chloroplast	35162	4363	271	70	2.9214929853083e-007	Ptp.2144.1.A1_at, Ptp.2177.1.S1_x_at, Ptp.2184.1.S1_at, Ptp.3225.1.S1_s_at, Ptp.3742.2.S1_s_at, Ptp.4296.2.S1_at, Ptp.4530.1.A1_at, Ptp.4587.1.S1_s_at, Ptp.4887.1.A1_a_at, Ptp.5308.1.S1_s_at, Ptp.5420.1.S1_s_at, Ptp.5674.2.S1_s_at, Ptp.6062.1.S1_at, Ptp.6260.1.S1_at, PtpAffx.100195.1.S1_a_at, PtpAffx.109536.1.S1_s_at, PtpAffx.10960.1.S1_at, PtpAffx.111499.1.S1_at, PtpAffx.128445.1.S1_at, PtpAffx.…
GO:0009941	C_chloroplast envelope	35162	1055	271	26	2.52611778623901e-005	Ptp.2177.1.S1_x_at, Ptp.4530.1.A1_at, Ptp.4587.1.S1_s_at, Ptp.4887.1.A1_a_at, Ptp.5153.1.S1_s_at, Ptp.5308.1.S1_s_at, Ptp.5420.1.S1_s_at, Ptp.6062.1.S1_at, PtpAffx.111499.1.S1_at, PtpAffx.124715.1.S1_at, PtpAffx.135680.1.S1_at, PtpAffx.135680.1.S1_s_at, PtpAffx.152125.1.S1_s_at, PtpAffx.154735.1.S1_at, PtpAffx.1677.1.S1_s_at, PtpAffx.200057.1.S1_at, PtpAffx.209000.1.S1_at, PtpAffx.215321.1.S1_s_a…
GO:0016126	P_sterol biosynthetic process	35162	37	271	6	2.8167380257571e-005	PtpAffx.117883.1.S1_at, PtpAffx.216262.1.S1_s_at, PtpAffx.221727.1.S1_at, PtpAffx.308.3.S1_at, PtpAffx.4733.4.A1_at, PtpAffx.61626.2.S1_a_at,
GO:0000082	P_G1/S transition of mitotic cell cycle	35162	8	271	3	0.0012198	Ptp.124.1.S1_at, PtpAffx.158190.1.A1_s_at, PtpAffx.60282.1.S1_s_at,
GO:0009228	P_thiamine biosynthetic process	35162	23	271	4	0.0012198	PtpAffx.100195.1.S1_a_at, PtpAffx.152125.1.S1_s_at, PtpAffx.216262.1.S1_s_at, PtpAffx.221727.1.S1_at,
GO:0004506	F_squalene monooxygenase activity	35162	10	271	3	0.00165713	PtpAffx.117883.1.S1_at, PtpAffx.216262.1.S1_s_at, PtpAffx.221727.1.S1_at,
GO:0080176	F_xyloglucan 1,6-alpha-xylosidase activity	35162	2	271	2	0.00165713	Ptp.2144.1.A1_at, PtpAffx.46412.1.S1_at,
GO:0010411	P_xyloglucan metabolic process	35162	2	271	2	0.00165713	Ptp.2144.1.A1_at, PtpAffx.46412.1.S1_at,
GO:0000488	P_maturation of LSU-rRNA from tetracistronic rRNA transcript (SSU-rRNA, LSU-rRNA, 4.5S-rRNA, 5S-rRNA)	35162	3	271	2	0.00359711	Ptp.3225.1.S1_s_at, PtpAffx.207619.1.S1_at,
GO:0000489	P_maturation of SSU-rRNA from tetracistronic rRNA transcript (SSU-rRNA, LSU-rRNA, 4.5S-rRNA, 5S-rRNA)	35162	3	271	2	0.00359711	Ptp.3225.1.S1_s_at, PtpAffx.207619.1.S1_at,
GO:0000738	P_DNA catabolic process, exonucleolytic	35162	3	271	2	0.00359711	Ptp.5044.1.S1_s_at, Ptp.6085.1.S1_s_at,
GO:0042127	P_regulation of cell proliferation	35162	38	271	4	0.00376627	Ptp.124.1.S1_at, Ptp.5408.1.S1_s_at, PtpAffx.158190.1.A1_s_at, PtpAffx.60282.1.S1_s_at,
GO:0005198	F_structural molecule activity	35162	156	271	7	0.00376627	Ptp.5651.1.S1_s_at, PtpAffx.109536.1.S1_s_at, PtpAffx.162930.2.S1_at, PtpAffx.200057.1.S1_at, PtpAffx.202319.1.S1_at, PtpAffx.215321.1.S1_s_at, PtpAffx.25183.1.S1_at,
GO:0000080	P_G1 phase of mitotic cell cycle	35162	16	271	3	0.00376627	Ptp.124.1.S1_at, PtpAffx.158190.1.A1_s_at, PtpAffx.60282.1.S1_s_at,
GO:0004869	F_cysteine-type endopeptidase inhibitor activity	35162	17	271	3	0.00424415	Ptp.4817.1.S1_a_at, PtpAffx.216470.1.S1_at, PtpAffx.216470.1.S1_s_at,
GO:0032544	P_plastid translation	35162	4	271	2	0.00437406	Ptp.3225.1.S1_s_at, PtpAffx.207619.1.S1_at,
GO:0009501	C_amyloplast	35162	4	271	2	0.00437406	Ptp.3225.1.S1_s_at, PtpAffx.207619.1.S1_at,
GO:0032442	F_phenylcoumaran benzylic ether reductase activity	35162	4	271	2	0.00437406	Ptp.5125.1.S1_s_at, PtpAffx.5087.1.A1_at,
GO:0009570	C_chloroplast stroma	35162	1108	271	20	0.00492317	Ptp.3742.2.S1_s_at, Ptp.4530.1.A1_at, Ptp.4887.1.A1_a_at, Ptp.5308.1.S1_s_at, Ptp.5420.1.S1_s_at, Ptp.5674.2.S1_s_at, PtpAffx.100195.1.S1_a_at, PtpAffx.109536.1.S1_s_at, PtpAffx.111499.1.S1_at, PtpAffx.128445.1.S1_at, PtpAffx.152125.1.S1_s_at, PtpAffx.1677.1.S1_s_at, PtpAffx.17948.2.A1_s_at, PtpAffx.208380.1.S1_at, PtpAffx.209000.1.S1_at, PtpAffx.209435.1.S1_at, PtpAffx.213482.1.S1_at, PtpAffx.38…
GO:0005200	F_structural constituent of cytoskeleton	35162	49	271	4	0.00623483	Ptp.5651.1.S1_s_at, PtpAffx.109536.1.S1_s_at, PtpAffx.162930.2.S1_at, PtpAffx.7617.1.S1_a_at,
GO:0009536	C_plastid	35162	251	271	8	0.00837017	Ptp.2351.1.S1_at, Ptp.5044.1.S1_s_at, Ptp.6085.1.S1_s_at, PtpAffx.100195.1.S1_a_at, PtpAffx.33063.1.A1_at, PtpAffx.67146.1.S1_s_at, PtpAffx.71558.1.S1_at, PtpAffx.72971.1.S1_at,
GO:0080079	F_cellobiose glucosidase activity	35162	6	271	2	0.008471	Ptp.6062.1.S1_at, PtpAffx.122940.1.S1_s_at,
GO:0046524	F_sucrose-phosphate synthase activity	35162	6	271	2	0.008471	PtpAffx.141421.1.S1_at, PtpAffx.141421.1.S1_s_at,
GO:0045298	C_tubulin complex	35162	26	271	3	0.00963548	PtpAffx.109536.1.S1_s_at, PtpAffx.162930.2.S1_at, PtpAffx.211758.1.S1_at,
GO:0009505	C_plant-type cell wall	35162	472	271	11	0.00969209	Ptp.2098.2.S1_at, Ptp.2144.1.A1_at, Ptp.5382.1.S1_s_at, Ptp.5674.2.S1_s_at, PtpAffx.108506.1.A1_at, PtpAffx.122940.1.S1_s_at, PtpAffx.156655.1.S1_at, PtpAffx.205210.1.S1_at, PtpAffx.46412.1.S1_at, PtpAffx.92412.2.S1_a_at, PtpAffx.99113.1.S1_s_at,
GO:0034432	F_bis(5'-adenosyl)-pentaphosphatase activity	35162	7	271	2	0.00969209	PtpAffx.4667.1.S1_a_at, PtpAffx.4667.1.S1_at,
GO:0016630	F_protochlorophyllide reductase activity	35162	7	271	2	0.00969209	Ptp.4587.1.S1_s_at, PtpAffx.99959.1.A1_s_at,
GO:0030527	F_structural constituent of chromatin	35162	7	271	2	0.00969209	PtpAffx.249.38.A1_a_at, PtpAffx.249.411.A1_a_at,
GO:0009793	P_embryo development ending in seed dormancy	35162	672	271	13	0.0176468	Ptp.5009.1.S1_s_at, Ptp.5617.2.S1_a_at, PtpAffx.111499.1.S1_at, PtpAffx.152322.1.A1_at, PtpAffx.1677.1.S1_s_at, PtpAffx.18330.1.S1_at, PtpAffx.200343.1.S1_s_at, PtpAffx.206245.1.S1_at, PtpAffx.210614.1.S1_at, PtpAffx.212864.1.S1_at, PtpAffx.217434.1.S1_s_at, PtpAffx.4733.4.A1_at, PtpAffx.53941.1.A1_at,
GO:0016787	F_hydrolase activity	35162	593	271	12	0.0176468	Ptp.3061.1.S1_s_at, PtpAffx.10648.1.S1_s_at, PtpAffx.209120.1.S1_at, PtpAffx.212864.1.S1_at, PtpAffx.223072.1.S1_x_at, PtpAffx.29487.2.A1_at, PtpAffx.37600.1.S1_at, PtpAffx.4667.1.S1_a_at, PtpAffx.4667.1.S1_at, PtpAffx.53941.1.A1_at, PtpAffx.75432.1.A1_at, PtpAffx.82464.1.A1_at,
GO:0004081	F_bis(5'-nucleosyl)-tetraphosphatase (asymmetrical) activity	35162	10	271	2	0.017897	PtpAffx.4667.1.S1_a_at, PtpAffx.4667.1.S1_at,
GO:0005355	F_glucose transmembrane transporter activity	35162	10	271	2	0.017897	PtpAffx.124715.1.S1_at, PtpAffx.221467.1.S1_at,
GO:0043234	C_protein complex	35162	75	271	4	0.0185415	Ptp.5651.1.S1_s_at, PtpAffx.109536.1.S1_s_at, PtpAffx.162930.2.S1_at, PtpAffx.213187.1.S1_at,
GO:0008422	F_beta-glucosidase activity	35162	11	271	2	0.020483	Ptp.6062.1.S1_at, PtpAffx.122940.1.S1_s_at,
GO:0055114	P_oxidation-reduction process	35162	2109	271	28	0.0230963	Ptp.3742.2.S1_s_at, Ptp.4530.1.A1_at, Ptp.4587.1.S1_s_at, Ptp.4891.2.A1_at, Ptp.5683.1.S1_s_at, PtpAffx.101914.1.A1_at, PtpAffx.108506.1.A1_at, PtpAffx.117883.1.S1_at, PtpAffx.156315.1.S1_at, PtpAffx.156655.1.S1_at, PtpAffx.161322.1.S1_at, PtpAffx.201899.1.S1_at, PtpAffx.202059.1.S1_at, PtpAffx.216262.1.S1_s_at, PtpAffx.217476.1.S1_s_at, PtpAffx.221011.1.S1_s_at, PtpAffx.221727.1.S1_at, PtpAffx.2…
GO:0007020	P_microtubule nucleation	35162	12	271	2	0.0230963	PtpAffx.135374.1.S1_at, PtpAffx.211758.1.S1_at,
GO:0048316	P_seed development	35162	83	271	4	0.0238336	Ptp.124.1.S1_at, Ptp.5408.1.S1_s_at, PtpAffx.158190.1.A1_s_at, PtpAffx.60282.1.S1_s_at,
GO:0045493	P_xylan catabolic process	35162	13	271	2	0.0250682	Ptp.2144.1.A1_at, PtpAffx.46412.1.S1_at,
GO:0046556	F_alpha-N-arabinofuranosidase activity	35162	13	271	2	0.0250682	Ptp.2144.1.A1_at, PtpAffx.46412.1.S1_at,
GO:0009055	F_electron carrier activity	35162	644	271	12	0.0255342	Ptp.3742.2.S1_s_at, Ptp.4530.1.A1_at, PtpAffx.101914.1.A1_at, PtpAffx.117883.1.S1_at, PtpAffx.156655.1.S1_at, PtpAffx.201899.1.S1_at, PtpAffx.202059.1.S1_at, PtpAffx.217476.1.S1_s_at, PtpAffx.224222.1.S1_s_at, PtpAffx.4733.4.A1_at, PtpAffx.86388.1.S1_at, PtpAffx.88174.1.A1_at,
GO:0008152	P_metabolic process	35162	3842	271	44	0.0267335	Ptp.3061.1.S1_s_at, Ptp.4296.2.S1_at, Ptp.4587.1.S1_s_at, Ptp.4647.1.S1_at, Ptp.4891.2.A1_at, Ptp.5569.1.S1_at, Ptp.7785.1.A1_s_at, PtpAffx.10648.1.S1_s_at, PtpAffx.110715.1.A1_s_at, PtpAffx.117883.1.S1_at, PtpAffx.128445.1.S1_at, PtpAffx.131102.1.S1_at, PtpAffx.139538.1.S1_at, PtpAffx.152322.1.A1_at, PtpAffx.1677.1.S1_s_at, PtpAffx.205210.1.S1_at, PtpAffx.209120.1.S1_at, PtpAffx.212864.1.S1_at, …
GO:0016538	F_cyclin-dependent protein kinase regulator activity	35162	46	271	3	0.0280359	Ptp.124.1.S1_at, PtpAffx.158190.1.A1_s_at, PtpAffx.60282.1.S1_s_at,
GO:0010951	P_negative regulation of endopeptidase activity	35162	46	271	3	0.0280359	Ptp.4817.1.S1_a_at, PtpAffx.216470.1.S1_at, PtpAffx.216470.1.S1_s_at,
GO:0009707	C_chloroplast outer membrane	35162	49	271	3	0.0326961	Ptp.6062.1.S1_at, PtpAffx.111490.2.S1_a_at, PtpAffx.219242.1.S1_s_at,
GO:0009044	F_xylan 1,4-beta-xylosidase activity	35162	16	271	2	0.0329193	Ptp.2144.1.A1_at, PtpAffx.46412.1.S1_at,
GO:0009534	C_chloroplast thylakoid	35162	364	271	8	0.0370562	Ptp.2177.1.S1_x_at, Ptp.4587.1.S1_s_at, PtpAffx.10960.1.S1_at, PtpAffx.161226.1.S1_at, PtpAffx.17948.2.A1_s_at, PtpAffx.200057.1.S1_at, PtpAffx.215321.1.S1_s_at, PtpAffx.99959.1.A1_s_at,
GO:0005471	F_ATP:ADP antiporter activity	35162	18	271	2	0.0392301	PtpAffx.135680.1.S1_at, PtpAffx.135680.1.S1_s_at,
GO:0007017	P_microtubule-based process	35162	54	271	3	0.0392301	Ptp.5651.1.S1_s_at, PtpAffx.109536.1.S1_s_at, PtpAffx.162930.2.S1_at,
GO:0046686	P_response to cadmium ion	35162	700	271	12	0.0393169	Ptp.2144.1.A1_at, Ptp.5125.1.S1_s_at, Ptp.5420.1.S1_s_at, Ptp.5674.2.S1_s_at, Ptp.6260.1.S1_at, PtpAffx.128445.1.S1_at, PtpAffx.131102.1.S1_at, PtpAffx.46412.1.S1_at, PtpAffx.5087.1.A1_at, PtpAffx.606.6.S1_a_at, PtpAffx.606.6.S1_at, PtpAffx.8895.1.S1_at,
GO:0015035	F_protein disulfide oxidoreductase activity	35162	108	271	4	0.044319	Ptp.3742.2.S1_s_at, Ptp.4530.1.A1_at, PtpAffx.156655.1.S1_at, PtpAffx.201899.1.S1_at,
GO:0042026	P_protein refolding	35162	20	271	2	0.045068	Ptp.5308.1.S1_s_at, PtpAffx.209000.1.S1_at,
GO:0006662	P_glycerol ether metabolic process	35162	59	271	3	0.0459563	Ptp.3742.2.S1_s_at, Ptp.4530.1.A1_at, PtpAffx.156655.1.S1_at,
GO:0004190	F_aspartic-type endopeptidase activity	35162	112	271	4	0.0459563	Ptp.2098.2.S1_at, Ptp.5382.1.S1_s_at, PtpAffx.221217.1.S1_at, PtpAffx.3574.1.A1_at,
GO:0016866	F_intramolecular transferase activity	35162	21	271	2	0.0459563	Ptp.3225.1.S1_s_at, PtpAffx.207619.1.S1_at,
GO:0046939	P_nucleotide phosphorylation	35162	21	271	2	0.0459563	PtpAffx.146165.2.S1_at, PtpAffx.20292.1.S1_at,
GO:0051258	P_protein polymerization	35162	62	271	3	0.0490186	Ptp.5651.1.S1_s_at, PtpAffx.109536.1.S1_s_at, PtpAffx.162930.2.S1_at,

## Sheet: ZT12-16
GO_Number	GO_Term	Background	Background_with_GO	List_Total	List_with_GO	Adjusted_P_value	List
GO:0000038	P_very long-chain fatty acid metabolic process	35162	18	221	4	0.000659174	PtpAffx.224411.1.S1_s_at, PtpAffx.23797.1.S1_a_at, PtpAffx.23797.2.S1_at, PtpAffx.84165.1.A1_s_at,
GO:0080132	F_fatty acid alpha-hydroxylase activity	35162	2	221	2	0.00298878	PtpAffx.23797.1.S1_a_at, PtpAffx.23797.2.S1_at,
GO:0015822	P_ornithine transport	35162	3	221	2	0.00595274	Ptp.5252.2.S1_s_at, PtpAffx.3866.1.S1_at,
GO:0016757	F_transferase activity, transferring glycosyl groups	35162	576	221	12	0.00983906	Ptp.1089.1.A1_a_at, Ptp.3567.1.S1_s_at, PtpAffx.132118.1.A1_at, PtpAffx.140974.1.A1_at, PtpAffx.206728.1.S1_at, PtpAffx.213438.1.S1_at, PtpAffx.213575.1.S1_at, PtpAffx.21419.1.S1_at, PtpAffx.220066.1.S1_at, PtpAffx.224797.1.S1_at, PtpAffx.95783.1.A1_at, PtpAffx.98487.1.S1_s_at,
GO:0015180	F_L-alanine transmembrane transporter activity	35162	5	221	2	0.00983906	PtpAffx.12093.1.A1_at, PtpAffx.208032.1.S1_at,
GO:0080041	F_ADP-ribose pyrophosphohydrolase activity	35162	5	221	2	0.00983906	PtpAffx.100195.2.S1_s_at, PtpAffx.29280.1.A1_at,
GO:0010266	P_response to vitamin B1	35162	6	221	2	0.0125978	PtpAffx.100195.2.S1_s_at, PtpAffx.29280.1.A1_at,
GO:0006633	P_fatty acid biosynthetic process	35162	167	221	6	0.0129975	Ptp.5030.1.A1_x_at, PtpAffx.115954.2.A1_a_at, PtpAffx.224411.1.S1_s_at, PtpAffx.23797.1.S1_a_at, PtpAffx.23797.2.S1_at, PtpAffx.84165.1.A1_s_at,
GO:0042335	P_cuticle development	35162	30	221	3	0.0148168	PtpAffx.224411.1.S1_s_at, PtpAffx.224895.1.S1_at, PtpAffx.84165.1.A1_s_at,
GO:0003333	P_amino acid transmembrane transport	35162	32	221	3	0.0148409	PtpAffx.12093.1.A1_at, PtpAffx.148964.1.A1_s_at, PtpAffx.208032.1.S1_at,
GO:0001872	F_(1->3)-beta-D-glucan binding	35162	8	221	2	0.0148409	PtpAffx.11317.2.A1_a_at, PtpAffx.11317.6.A1_a_at,
GO:0019156	F_isoamylase activity	35162	9	221	2	0.0153058	PtpAffx.143538.1.S1_at, PtpAffx.143538.2.A1_at,
GO:0005313	F_L-glutamate transmembrane transporter activity	35162	9	221	2	0.0153058	PtpAffx.12093.1.A1_at, PtpAffx.208032.1.S1_at,
GO:0015185	F_L-gamma-aminobutyric acid transmembrane transporter activity	35162	10	221	2	0.0153058	PtpAffx.12093.1.A1_at, PtpAffx.208032.1.S1_at,
GO:0015189	F_L-lysine transmembrane transporter activity	35162	10	221	2	0.0153058	PtpAffx.12093.1.A1_at, PtpAffx.208032.1.S1_at,
GO:0015812	P_gamma-aminobutyric acid transport	35162	10	221	2	0.0153058	PtpAffx.12093.1.A1_at, PtpAffx.208032.1.S1_at,
GO:0015181	F_arginine transmembrane transporter activity	35162	10	221	2	0.0153058	PtpAffx.12093.1.A1_at, PtpAffx.208032.1.S1_at,
GO:0010021	P_amylopectin biosynthetic process	35162	11	221	2	0.0175947	PtpAffx.143538.1.S1_at, PtpAffx.143538.2.A1_at,
GO:0008441	F_3'(2'),5'-bisphosphate nucleotidase activity	35162	13	221	2	0.0234442	PtpAffx.13485.1.A1_at, PtpAffx.3070.1.A1_at,
GO:0006694	P_steroid biosynthetic process	35162	14	221	2	0.0248967	Ptp.5261.2.S1_a_at, PtpAffx.3757.3.A1_a_at,
GO:0006284	P_base-excision repair	35162	48	221	3	0.0248967	PtpAffx.207576.1.S1_s_at, PtpAffx.207821.1.S1_at, PtpAffx.209209.1.S1_at,
GO:0008725	F_DNA-3-methyladenine glycosylase activity	35162	15	221	2	0.0258561	PtpAffx.207821.1.S1_at, PtpAffx.209209.1.S1_at,
GO:0032876	P_negative regulation of DNA endoreduplication	35162	15	221	2	0.0258561	Ptp.5261.2.S1_a_at, PtpAffx.3757.3.A1_a_at,
GO:0030247	F_polysaccharide binding	35162	16	221	2	0.0282018	PtpAffx.11317.2.A1_a_at, PtpAffx.11317.6.A1_a_at,
GO:0009536	C_plastid	35162	251	221	6	0.032073	Ptp.5252.2.S1_s_at, PtpAffx.100195.2.S1_s_at, PtpAffx.106238.1.A1_at, PtpAffx.24508.1.S1_a_at, PtpAffx.29280.1.A1_at, PtpAffx.3866.1.S1_at,
GO:0003824	F_catalytic activity	35162	2182	221	24	0.0326201	Ptp.4602.1.S1_at, Ptp.5030.1.A1_x_at, Ptp.5206.1.S1_at, Ptp.6557.1.A1_s_at, Ptp.732.1.A1_at, PtpAffx.100195.2.S1_s_at, PtpAffx.111584.1.S1_at, PtpAffx.122940.1.S1_at, PtpAffx.143538.1.S1_at, PtpAffx.143538.2.A1_at, PtpAffx.157621.1.S1_s_at, PtpAffx.204735.1.S1_at, PtpAffx.207576.1.S1_s_at, PtpAffx.207821.1.S1_at, PtpAffx.209209.1.S1_at, PtpAffx.210631.1.S1_s_at, PtpAffx.215434.1.S1_s_at, PtpAffx.…
GO:0016045	P_detection of bacterium	35162	19	221	2	0.0352824	PtpAffx.100195.2.S1_s_at, PtpAffx.29280.1.A1_at,
GO:0004556	F_alpha-amylase activity	35162	20	221	2	0.037647	PtpAffx.143538.1.S1_at, PtpAffx.143538.2.A1_at,
GO:0031209	C_SCAR complex	35162	21	221	2	0.0400097	PtpAffx.112241.1.S1_at, PtpAffx.125398.1.A1_at,
GO:0009228	P_thiamine biosynthetic process	35162	23	221	2	0.046213	PtpAffx.100195.2.S1_s_at, PtpAffx.29280.1.A1_at,
GO:0043069	P_negative regulation of programmed cell death	35162	24	221	2	0.0479548	PtpAffx.23797.1.S1_a_at, PtpAffx.23797.2.S1_at,
GO:0005783	C_endoplasmic reticulum	35162	673	221	10	0.0479548	Ptp.2730.1.S1_s_at, Ptp.5261.2.S1_a_at, Ptp.6726.1.S1_s_at, PtpAffx.111492.1.S1_at, PtpAffx.200184.1.S1_at, PtpAffx.2037.1.A1_s_at, PtpAffx.21419.1.S1_at, PtpAffx.31549.1.A1_s_at, PtpAffx.3757.3.A1_a_at, PtpAffx.54386.1.A1_s_at,
GO:0045010	P_actin nucleation	35162	25	221	2	0.0479548	PtpAffx.112241.1.S1_at, PtpAffx.125398.1.A1_at,
GO:0006790	P_sulfur compound metabolic process	35162	25	221	2	0.0479548	PtpAffx.13485.1.A1_at, PtpAffx.3070.1.A1_at,

## Sheet: ZT16-20
GO_Number	GO_Term	Background	Background_with_GO	List_Total	List_with_GO	Adjusted_P_value	List
GO:0019904	F_protein domain specific binding	35162	22	234	4	0.00136812	Ptp.1930.1.S1_s_at, Ptp.5077.1.S1_x_at, PtpAffx.936.1.S1_s_at, PtpAffx.936.4.S1_s_at,
GO:0045309	F_protein phosphorylated amino acid binding	35162	22	234	4	0.00136812	Ptp.1930.1.S1_s_at, Ptp.5077.1.S1_x_at, PtpAffx.936.1.S1_s_at, PtpAffx.936.4.S1_s_at,
GO:0007015	P_actin filament organization	35162	26	234	4	0.00182549	Ptp.4715.1.A1_a_at, Ptp.4715.2.S1_s_at, PtpAffx.105803.2.S1_a_at, PtpAffx.83187.1.S1_at,
GO:0051764	P_actin crosslink formation	35162	2	234	2	0.00189629	Ptp.4715.1.A1_a_at, Ptp.4715.2.S1_s_at,
GO:0051014	P_actin filament severing	35162	2	234	2	0.00189629	Ptp.4715.1.A1_a_at, Ptp.4715.2.S1_s_at,
GO:0016459	C_myosin complex	35162	33	234	4	0.00206455	PtpAffx.110145.1.A1_at, PtpAffx.206373.1.S1_s_at, PtpAffx.28100.1.S1_at, PtpAffx.48013.1.S1_a_at,
GO:0003774	F_motor activity	35162	33	234	4	0.00206455	PtpAffx.110145.1.A1_at, PtpAffx.206373.1.S1_s_at, PtpAffx.28100.1.S1_at, PtpAffx.48013.1.S1_a_at,
GO:0016482	P_cytoplasmic transport	35162	3	234	2	0.00283193	Ptp.4715.1.A1_a_at, Ptp.4715.2.S1_s_at,
GO:0061077	P_chaperone-mediated protein folding	35162	3	234	2	0.00283193	PtpAffx.204875.1.S1_s_at, PtpAffx.39050.2.S1_at,
GO:0030042	P_actin filament depolymerization	35162	3	234	2	0.00283193	Ptp.4715.1.A1_a_at, Ptp.4715.2.S1_s_at,
GO:0048767	P_root hair elongation	35162	43	234	4	0.00376105	Ptp.4715.1.A1_a_at, Ptp.4715.2.S1_s_at, PtpAffx.110145.1.A1_at, PtpAffx.14429.1.A1_a_at,
GO:0010090	P_trichome morphogenesis	35162	86	234	5	0.00503388	Ptp.398.1.S1_s_at, PtpAffx.105803.2.S1_a_at, PtpAffx.150458.1.S1_at, PtpAffx.206373.1.S1_s_at, PtpAffx.83187.1.S1_at,
GO:0031209	C_SCAR complex	35162	21	234	3	0.00550409	Ptp.398.1.S1_s_at, PtpAffx.105803.2.S1_a_at, PtpAffx.150458.1.S1_at,
GO:0060151	P_peroxisome localization	35162	5	234	2	0.00550409	PtpAffx.110145.1.A1_at, PtpAffx.206373.1.S1_s_at,
GO:0051645	P_Golgi localization	35162	5	234	2	0.00550409	PtpAffx.110145.1.A1_at, PtpAffx.206373.1.S1_s_at,
GO:0051507	F_beta-sitosterol UDP-glucosyltransferase activity	35162	5	234	2	0.00550409	PtpAffx.8990.1.A1_a_at, PtpAffx.8990.2.A1_at,
GO:0051646	P_mitochondrion localization	35162	5	234	2	0.00550409	PtpAffx.110145.1.A1_at, PtpAffx.206373.1.S1_s_at,
GO:0045010	P_actin nucleation	35162	25	234	3	0.00717343	Ptp.398.1.S1_s_at, PtpAffx.105803.2.S1_a_at, PtpAffx.150458.1.S1_at,
GO:0050662	F_coenzyme binding	35162	164	234	6	0.00914322	Ptp.2252.1.A1_at, Ptp.2327.1.A1_at, PtpAffx.15840.1.S1_at, PtpAffx.1740.1.A1_s_at, PtpAffx.249.708.A1_s_at, PtpAffx.30658.1.A1_at,
GO:0044183	F_protein binding involved in protein folding	35162	7	234	2	0.00914322	PtpAffx.204875.1.S1_s_at, PtpAffx.39050.2.S1_at,
GO:0016906	F_sterol 3-beta-glucosyltransferase activity	35162	7	234	2	0.00914322	PtpAffx.8990.1.A1_a_at, PtpAffx.8990.2.A1_at,
GO:0030048	P_actin filament-based movement	35162	29	234	3	0.00914322	PtpAffx.110145.1.A1_at, PtpAffx.206373.1.S1_s_at, PtpAffx.28100.1.S1_at,
GO:0016597	F_amino acid binding	35162	73	234	4	0.013577	PtpAffx.134444.1.A1_s_at, PtpAffx.140097.1.A1_a_at, PtpAffx.37731.1.A1_at, PtpAffx.60990.1.S1_at,
GO:0005884	C_actin filament	35162	10	234	2	0.0171628	Ptp.4715.1.A1_a_at, Ptp.4715.2.S1_s_at,
GO:0016125	P_sterol metabolic process	35162	11	234	2	0.0200495	PtpAffx.8990.1.A1_a_at, PtpAffx.8990.2.A1_at,
GO:0044237	P_cellular metabolic process	35162	140	234	5	0.0208265	Ptp.2252.1.A1_at, Ptp.2327.1.A1_at, PtpAffx.1740.1.A1_s_at, PtpAffx.249.708.A1_s_at, PtpAffx.30658.1.A1_at,
GO:0008152	P_metabolic process	35162	3842	234	40	0.0227051	Ptp.151.1.S1_at, Ptp.2239.1.S1_at, Ptp.3441.1.S1_at, Ptp.6210.1.S1_s_at, Ptp.6461.2.A1_at, Ptp.7379.2.A1_a_at, PtpAffx.110145.1.A1_at, PtpAffx.113856.1.A1_at, PtpAffx.134444.1.A1_s_at, PtpAffx.135027.1.S1_at, PtpAffx.140097.1.A1_a_at, PtpAffx.14429.1.A1_a_at, PtpAffx.154433.1.S1_s_at, PtpAffx.160504.1.A1_s_at, PtpAffx.203094.1.S1_at, PtpAffx.206373.1.S1_s_at, PtpAffx.212872.1.S1_s_at, PtpAffx.215…
GO:0005856	C_cytoskeleton	35162	44	234	3	0.0227302	Ptp.2451.1.A1_at, PtpAffx.77672.2.A1_a_at, PtpAffx.83187.1.S1_at,
GO:0005986	P_sucrose biosynthetic process	35162	44	234	3	0.0227302	PtpAffx.113856.1.A1_at, PtpAffx.142664.1.A1_at, PtpAffx.37321.1.A1_at,
GO:0030259	P_lipid glycosylation	35162	13	234	2	0.0227302	PtpAffx.8990.1.A1_a_at, PtpAffx.8990.2.A1_at,
GO:0006465	P_signal peptide processing	35162	13	234	2	0.0227302	Ptp.7872.1.A1_s_at, PtpAffx.73309.1.S1_a_at,
GO:0005247	F_voltage-gated chloride channel activity	35162	14	234	2	0.0255775	PtpAffx.17764.1.A1_at, PtpAffx.5730.1.A1_s_at,
GO:0005543	F_phospholipid binding	35162	102	234	4	0.0318137	Ptp.4714.1.S1_s_at, PtpAffx.16801.2.S1_s_at, PtpAffx.3384.3.S1_a_at, PtpAffx.37291.1.A1_at,
GO:0030036	P_actin cytoskeleton organization	35162	55	234	3	0.0374158	Ptp.2451.1.A1_at, PtpAffx.150458.1.S1_at, PtpAffx.83187.1.S1_at,
GO:0004722	F_protein serine/threonine phosphatase activity	35162	251	234	6	0.0424891	Ptp.7379.2.A1_a_at, PtpAffx.154433.1.S1_s_at, PtpAffx.208798.1.S1_at, PtpAffx.212872.1.S1_s_at, PtpAffx.22467.1.S1_at, PtpAffx.39908.1.S1_a_at,
GO:0009570	C_chloroplast stroma	35162	1108	234	15	0.0449905	Ptp.2327.1.A1_at, Ptp.2451.1.A1_at, Ptp.5077.1.S1_x_at, PtpAffx.133686.1.A1_at, PtpAffx.142664.1.A1_at, PtpAffx.147898.1.S1_at, PtpAffx.15840.1.S1_at, PtpAffx.204875.1.S1_s_at, PtpAffx.208744.1.S1_s_at, PtpAffx.249.322.S1_a_at, PtpAffx.37321.1.A1_at, PtpAffx.39050.2.S1_at, PtpAffx.39438.1.S1_at, PtpAffx.5172.1.A1_at, PtpAffx.60990.1.S1_at,
GO:0006821	P_chloride transport	35162	20	234	2	0.0449905	PtpAffx.17764.1.A1_at, PtpAffx.5730.1.A1_s_at,

## Sheet: ZT20-24
GO_Number	GO_Term	Background	Background_with_GO	List_Total	List_with_GO	Adjusted_P_value	List
GO:0032807	C_DNA ligase IV complex	35162	2	272	2	0.010076	PtpAffx.10942.2.S1_at, PtpAffx.214615.1.S1_s_at,
GO:0051103	P_DNA ligation involved in DNA repair	35162	4	272	2	0.0149598	PtpAffx.10942.2.S1_at, PtpAffx.214615.1.S1_s_at,
GO:0003909	F_DNA ligase activity	35162	4	272	2	0.0149598	PtpAffx.10942.2.S1_at, PtpAffx.214615.1.S1_s_at,
GO:0010165	P_response to X-ray	35162	4	272	2	0.0149598	PtpAffx.10942.2.S1_at, PtpAffx.214615.1.S1_s_at,
GO:0006891	P_intra-Golgi vesicle-mediated transport	35162	24	272	3	0.0229158	PtpAffx.36933.1.S1_at, PtpAffx.653.10.S1_a_at, PtpAffx.73007.1.A1_at,
GO:0008327	F_methyl-CpG binding	35162	26	272	3	0.0229158	PtpAffx.106982.1.A1_at, PtpAffx.201119.1.S1_at, PtpAffx.249.293.A1_at,
GO:0003958	F_NADPH-hemoprotein reductase activity	35162	7	272	2	0.0229158	PtpAffx.43184.1.S1_a_at, PtpAffx.43184.1.S1_at,
GO:0006266	P_DNA ligation	35162	7	272	2	0.0229158	PtpAffx.10942.2.S1_at, PtpAffx.214615.1.S1_s_at,
GO:0003910	F_DNA ligase (ATP) activity	35162	7	272	2	0.0229158	PtpAffx.10942.2.S1_at, PtpAffx.214615.1.S1_s_at,
GO:0009317	C_acetyl-CoA carboxylase complex	35162	9	272	2	0.034996	PtpAffx.140896.1.A1_s_at, PtpAffx.76374.1.S1_at,
