# Supplementary material for: Circadian clock components control daily growth activities by modulating cytokinin levels and cell division‐associated gene expression in Populus trees
Source: Plant Cell Environ. 2018 Apr 15;41(6):1468–82. doi: 10.1111/pce.13185 (PMC6001645; doi:10.1111/pce.13185)
Supplement: Supplementary file 1 — Data S1 Supporting information [file PCE-41-1468-s001.zip › Dataset S2.xlsx]

## Sheet: Sheet1
BFC Cluster ID	Probe ID
1	PtpAffx.122940.1.S1_s_at
1	Ptp.2153.1.S1_at
1	PtpAffx.46007.1.S1_s_at
1	Ptp.1854.1.S1_s_at
1	PtpAffx.34354.1.S1_at
1	Ptp.5832.2.A1_at
1	PtpAffx.22569.1.S1_at
1	PtpAffx.131235.1.S1_at
1	Ptp.5832.1.S1_at
1	PtpAffx.204615.1.S1_at
1	PtpAffx.105086.1.S1_s_at
1	PtpAffx.52548.1.A1_at
1	Ptp.6648.1.S1_at
1	Ptp.5015.1.S1_s_at
1	PtpAffx.160901.1.S1_s_at
1	Ptp.2523.1.S1_s_at
1	Ptp.2523.1.S1_at
1	PtpAffx.692.1.S1_x_at
1	PtpAffx.211808.1.S1_s_at
1	PtpAffx.102068.1.A1_at
1	PtpAffx.163665.1.S1_s_at
1	PtpAffx.203344.1.S1_at
1	PtpAffx.98425.1.S1_at
2	Ptp.5500.1.S1_at
2	PtpAffx.93358.1.A1_at
2	PtpAffx.30967.1.S1_at
2	PtpAffx.30743.5.A1_at
2	PtpAffx.88927.1.A1_at
2	Ptp.2085.3.S1_at
2	PtpAffx.224516.1.S1_at
2	Ptp.1061.1.A1_at
2	Ptp.5192.1.S1_at
3	PtpAffx.15434.2.A1_at
3	Ptp.2080.1.S1_at
3	PtpAffx.125962.1.S1_at
3	PtpAffx.18005.2.A1_a_at
3	PtpAffx.22501.1.S1_at
3	PtpAffx.209840.1.S1_s_at
3	PtpAffx.7172.2.A1_a_at
3	PtpAffx.212860.1.S1_s_at
3	Ptp.6192.1.S1_s_at
3	PtpAffx.24151.1.A1_at
3	Ptp.6531.1.S1_s_at
3	PtpAffx.608.2.A1_at
3	PtpAffx.56005.1.A1_at
3	Ptp.2911.1.S1_at
3	PtpAffx.4172.1.S1_at
3	PtpAffx.215706.1.S1_at
3	Ptp.3892.1.S1_at
3	PtpAffx.142322.1.A1_at
3	PtpAffx.225490.1.S1_s_at
3	PtpAffx.36979.1.A1_at
3	PtpAffx.210638.1.S1_at
3	PtpAffx.224429.1.S1_s_at
3	PtpAffx.203282.1.S1_at
3	Ptp.5997.1.S1_at
3	Ptp.3776.1.S1_x_at
3	Ptp.6122.1.A1_at
3	PtpAffx.1601.23.S1_at
3	PtpAffx.256.2.S1_at
3	PtpAffx.207753.1.S1_at
3	PtpAffx.209480.1.S1_at
3	PtpAffx.210243.1.S1_at
3	PtpAffx.249.30.S1_x_at
3	PtpAffx.66598.1.S1_at
3	PtpAffx.152256.1.S1_at
3	PtpAffx.5875.2.A1_a_at
3	PtpAffx.152513.1.S1_at
3	PtpAffx.122358.1.S1_s_at
3	PtpAffx.7290.1.A1_at
3	PtpAffx.210205.1.S1_x_at
3	PtpAffx.101087.1.S1_a_at
3	PtpAffx.114.1.S1_at
3	PtpAffx.1601.1.S1_x_at
3	PtpAffx.1601.1.S1_at
3	Ptp.536.1.S1_s_at
3	PtpAffx.95256.1.A1_at
3	PtpAffx.4403.3.S1_a_at
3	PtpAffx.11690.3.A1_a_at
3	PtpAffx.215138.1.S1_at
3	PtpAffx.5175.1.A1_s_at
3	PtpAffx.5253.1.A1_at
3	Ptp.6069.1.S1_at
3	Ptp.433.1.A1_at
3	PtpAffx.249.81.S1_x_at
3	PtpAffx.3194.1.A1_at
3	PtpAffx.49866.1.A1_at
3	PtpAffx.39048.1.S1_at
3	PtpAffx.13977.1.S1_at
3	PtpAffx.80839.1.S1_at
3	PtpAffx.146387.1.A1_at
3	PtpAffx.213619.1.S1_s_at
3	PtpAffx.25723.1.S1_at
3	PtpAffx.5092.1.A1_at
3	Ptp.6166.1.S1_at
3	PtpAffx.204624.1.S1_at
3	PtpAffx.11009.2.S1_at
3	PtpAffx.67898.1.A1_at
3	PtpAffx.37783.1.A1_s_at
3	Ptp.5639.1.S1_at
3	PtpAffx.29168.1.S1_s_at
3	PtpAffx.219822.1.S1_s_at
3	PtpAffx.76213.1.A1_at
3	Ptp.162.1.A1_at
3	Ptp.6017.2.S1_at
3	Ptp.6347.1.S1_s_at
3	PtpAffx.885.1.S1_at
3	PtpAffx.208193.1.S1_s_at
3	PtpAffx.95066.1.A1_s_at
3	PtpAffx.4290.2.A1_at
3	Ptp.8134.3.S1_a_at
3	PtpAffx.16626.1.A1_at
3	Ptp.1448.1.S1_x_at
3	PtpAffx.20927.1.S1_s_at
3	PtpAffx.204123.1.S1_at
3	Ptp.6057.1.S1_s_at
3	PtpAffx.2093.2.S1_at
3	Ptp.5100.1.S1_at
3	PtpAffx.130300.1.S1_at
3	PtpAffx.28128.1.S1_at
3	PtpAffx.39457.1.A1_a_at
3	PtpAffx.98782.2.S1_a_at
3	Ptp.5842.1.A1_s_at
3	PtpAffx.200169.1.S1_at
3	PtpAffx.8114.1.S1_at
3	PtpAffx.200787.1.S1_at
3	PtpAffx.203255.1.S1_s_at
3	PtpAffx.81954.1.S1_at
3	PtpAffx.8895.1.S1_at
3	Ptp.5719.1.S1_at
3	PtpAffx.29892.1.S1_s_at
3	PtpAffx.94822.1.A1_at
3	PtpAffx.4403.5.A1_a_at
3	Ptp.6753.1.S1_s_at
3	PtpAffx.103921.1.S1_at
3	PtpAffx.158051.1.A1_at
3	PtpAffx.211426.1.S1_at
3	PtpAffx.48411.1.A1_at
3	Ptp.4817.1.S1_a_at
3	PtpAffx.37904.1.A1_s_at
3	PtpAffx.11034.1.S1_a_at
3	PtpAffx.12219.1.S1_s_at
3	PtpAffx.13687.2.S1_a_at
3	PtpAffx.200334.1.S1_s_at
3	PtpAffx.203543.1.S1_at
3	PtpAffx.216470.1.S1_s_at
3	PtpAffx.217122.1.S1_at
3	PtpAffx.203341.1.S1_s_at
3	PtpAffx.44969.1.S1_at
3	PtpAffx.77416.2.S1_at
3	PtpAffx.34577.1.A1_at
3	PtpAffx.224843.1.S1_at
3	PtpAffx.12097.1.A1_at
3	PtpAffx.754.1.A1_s_at
3	PtpAffx.15434.3.A1_a_at
3	Ptp.1385.2.S1_at
3	PtpAffx.467.1.S1_s_at
3	Ptp.559.1.S1_s_at
3	PtpAffx.6809.1.S1_at
3	PtpAffx.7740.2.A1_a_at
3	PtpAffx.65962.1.S1_at
3	PtpAffx.5626.1.A1_a_at
3	PtpAffx.205235.1.S1_at
3	PtpAffx.41559.1.S1_at
3	Ptp.4662.1.S1_s_at
3	PtpAffx.5697.1.S1_at
3	PtpAffx.45159.1.S1_s_at
3	Ptp.7026.1.S1_s_at
3	Ptp.8095.1.S1_at
3	PtpAffx.161384.1.S1_at
3	Ptp.4849.1.S1_s_at
3	Ptp.7952.1.S1_at
3	Ptp.4909.2.S1_at
3	PtpAffx.64805.1.S1_s_at
3	PtpAffx.23175.1.S1_at
3	PtpAffx.2710.2.A1_at
3	PtpAffx.202059.1.S1_x_at
3	PtpAffx.8961.1.S1_at
3	PtpAffx.15434.3.A1_s_at
3	PtpAffx.120072.1.S1_at
3	PtpAffx.4938.1.S1_s_at
3	Ptp.3279.1.S1_s_at
3	PtpAffx.93252.1.S1_at
3	PtpAffx.222655.1.S1_s_at
3	Ptp.4682.2.S1_s_at
3	PtpAffx.9962.3.S1_at
3	PtpAffx.13744.1.S1_at
3	PtpAffx.211805.1.S1_at
3	PtpAffx.225869.1.S1_at
3	PtpAffx.15434.1.A1_s_at
3	PtpAffx.1581.1.A1_at
3	Ptp.863.1.S1_s_at
3	PtpAffx.56020.1.S1_s_at
3	PtpAffx.154101.1.A1_at
3	PtpAffx.17539.1.S1_s_at
3	Ptp.738.1.A1_at
3	PtpAffx.113960.1.A1_at
3	Ptp.4232.1.S1_s_at
3	PtpAffx.7270.1.S1_at
3	PtpAffx.218446.1.S1_s_at
3	Ptp.6137.1.S1_at
3	PtpAffx.30349.1.A1_at
3	PtpAffx.215744.1.S1_at
3	PtpAffx.2093.1.S1_at
3	PtpAffx.122475.1.A1_at
3	Ptp.1993.1.S1_at
3	PtpAffx.72045.1.S1_at
3	Ptp.1226.1.S1_at
3	Ptp.2567.1.S1_a_at
3	Ptp.2631.1.S1_at
3	PtpAffx.58709.1.A1_at
3	PtpAffx.16081.1.S1_a_at
3	PtpAffx.145283.1.A1_at
3	PtpAffx.25362.1.A1_at
3	PtpAffx.162743.1.S1_s_at
3	PtpAffx.159119.1.S1_s_at
3	PtpAffx.64674.1.S1_s_at
3	PtpAffx.209173.1.S1_at
3	Ptp.5158.1.S1_at
3	Ptp.5158.1.S1_x_at
3	PtpAffx.44969.1.S1_a_at
3	PtpAffx.44845.1.S1_at
3	PtpAffx.210610.1.S1_at
3	Ptp.2747.1.S1_at
3	PtpAffx.3459.2.S1_s_at
3	PtpAffx.131212.1.A1_s_at
3	Ptp.4978.1.S1_at
3	PtpAffx.209025.1.S1_at
3	PtpAffx.145335.1.A1_at
3	PtpAffx.5645.1.A1_at
3	PtpAffx.97408.1.S1_at
3	Ptp.5453.1.S1_s_at
3	PtpAffx.151626.1.A1_at
3	Ptp.2162.1.S1_at
3	PtpAffx.29140.1.S1_at
3	PtpAffx.98207.1.S1_at
3	PtpAffx.213712.1.S1_at
3	Ptp.7881.1.S1_at
3	PtpAffx.204688.1.S1_at
3	Ptp.2162.2.S1_s_at
3	PtpAffx.156271.1.S1_s_at
3	PtpAffx.15418.1.S1_at
3	PtpAffx.26498.1.A1_at
3	Ptp.2911.1.S1_s_at
3	PtpAffx.213745.1.S1_at
3	PtpAffx.208892.1.S1_at
3	PtpAffx.137525.1.S1_s_at
3	PtpAffx.219268.1.S1_s_at
3	Ptp.1545.1.S1_at
3	PtpAffx.34892.1.S1_at
3	PtpAffx.103645.1.A1_at
3	PtpAffx.11.1.A1_at
3	Ptp.6137.1.S1_s_at
3	PtpAffx.211930.1.S1_at
3	PtpAffx.79896.1.A1_at
3	PtpAffx.49549.1.S1_at
3	PtpAffx.106600.1.S1_at
3	PtpAffx.87135.1.A1_at
3	PtpAffx.80924.1.S1_a_at
3	Ptp.4769.1.S1_x_at
3	Ptp.3259.2.S1_a_at
3	PtpAffx.10365.2.S1_at
3	PtpAffx.16497.1.A1_at
3	Ptp.4749.1.S1_at
3	PtpAffx.2625.2.S1_a_at
3	PtpAffx.49298.2.S1_s_at
3	PtpAffx.120421.1.A1_at
3	PtpAffx.30330.1.A1_at
3	PtpAffx.213179.1.S1_a_at
3	PtpAffx.14409.1.S1_at
3	PtpAffx.37981.1.S1_at
3	PtpAffx.207664.1.S1_x_at
3	PtpAffx.5712.1.S1_at
3	Ptp.6379.1.S1_at
3	PtpAffx.3704.1.S1_at
3	PtpAffx.37792.1.A1_at
3	Ptp.2660.1.A1_at
3	Ptp.7453.1.S1_at
3	PtpAffx.26721.1.A1_s_at
3	PtpAffx.145251.1.A1_at
3	PtpAffx.71677.1.S1_a_at
3	PtpAffx.206199.1.S1_at
3	PtpAffx.51363.1.S1_at
3	PtpAffx.201915.1.S1_at
3	PtpAffx.36802.2.S1_at
3	PtpAffx.200780.1.S1_x_at
3	PtpAffx.14349.1.S1_at
3	PtpAffx.95782.1.A1_at
3	PtpAffx.9509.1.A1_s_at
3	PtpAffx.65405.1.S1_at
3	PtpAffx.118574.1.S1_at
3	Ptp.1678.1.S1_at
3	PtpAffx.39055.1.S1_at
3	PtpAffx.5433.1.A1_at
3	Ptp.2978.1.A1_at
3	PtpAffx.10648.1.S1_a_at
3	PtpAffx.75508.1.A1_at
3	PtpAffx.52248.1.A1_at
3	PtpAffx.29932.2.S1_s_at
3	PtpAffx.37118.1.S1_at
3	PtpAffx.38601.1.A1_at
3	PtpAffx.65303.2.S1_s_at
3	PtpAffx.77953.1.S1_at
3	Ptp.7536.1.A1_s_at
3	PtpAffx.1443.1.A1_at
3	PtpAffx.81112.1.S1_at
3	PtpAffx.22325.1.A1_at
3	PtpAffx.204958.1.S1_at
3	PtpAffx.34645.1.S1_s_at
3	Ptp.3802.1.A1_a_at
3	PtpAffx.203197.1.S1_at
3	Ptp.829.1.A1_at
3	Ptp.1124.1.A1_at
3	PtpAffx.26270.1.S1_at
3	PtpAffx.205955.1.S1_at
3	Ptp.4898.1.S1_at
3	Ptp.8126.1.S1_s_at
3	PtpAffx.68529.1.S1_at
3	PtpAffx.133944.1.A1_at
3	Ptp.7878.1.S1_s_at
3	Ptp.7878.1.S1_at
3	PtpAffx.75463.1.A1_at
3	Ptp.2473.1.A1_s_at
3	PtpAffx.25650.1.S1_a_at
3	PtpAffx.5596.2.A1_a_at
3	PtpAffx.93616.1.A1_at
3	PtpAffx.202227.1.S1_at
3	PtpAffx.25650.2.S1_at
3	Ptp.696.1.A1_at
3	Ptp.9.1.S1_at
3	PtpAffx.5596.1.A1_at
3	PtpAffx.27757.1.S1_at
3	PtpAffx.128060.1.A1_a_at
3	PtpAffx.206132.1.S1_at
3	Ptp.3802.1.A1_at
3	PtpAffx.92366.1.S1_at
3	Ptp.4909.2.S1_s_at
3	PtpAffx.9224.1.S1_at
3	PtpAffx.22584.1.S1_s_at
3	PtpAffx.77666.1.S1_at
3	PtpAffx.143754.1.S1_at
3	PtpAffx.85773.1.S1_at
3	PtpAffx.212146.1.S1_at
3	PtpAffx.214233.1.S1_at
3	PtpAffx.199.1.S1_at
3	PtpAffx.29280.3.S1_a_at
3	Ptp.6754.1.S1_s_at
3	PtpAffx.30380.1.S1_at
3	PtpAffx.11664.2.S1_at
3	PtpAffx.3173.8.S1_s_at
3	Ptp.2154.1.A1_at
3	PtpAffx.5686.2.S1_a_at
3	Ptp.6569.1.S1_at
3	PtpAffx.5686.3.A1_a_at
3	Ptp.6970.3.S1_at
3	PtpAffx.90645.1.A1_a_at
3	PtpAffx.833.1.A1_at
3	PtpAffx.8861.1.S1_s_at
3	PtpAffx.90645.4.A1_a_at
3	PtpAffx.5435.1.S1_at
3	PtpAffx.41915.1.S1_at
3	Ptp.6045.3.S1_s_at
3	Ptp.1593.1.A1_at
3	PtpAffx.148460.1.S1_at
3	Ptp.3918.1.S1_at
3	Ptp.1593.1.A1_s_at
3	PtpAffx.203331.1.S1_at
3	PtpAffx.204855.1.S1_at
3	Ptp.1224.1.S1_s_at
3	Ptp.6269.1.S1_s_at
3	Ptp.802.1.S1_s_at
3	Ptp.6754.1.S1_at
3	PtpAffx.225433.1.S1_at
3	PtpAffx.98933.1.S1_at
3	PtpAffx.207759.1.S1_at
3	Ptp.1563.2.S1_s_at
3	PtpAffx.48978.1.A1_at
3	Ptp.8014.1.S1_at
3	PtpAffx.203072.1.S1_s_at
3	PtpAffx.200780.1.S1_s_at
3	PtpAffx.34858.1.S1_at
3	PtpAffx.9204.2.A1_s_at
3	PtpAffx.94761.1.A1_s_at
3	PtpAffx.207419.1.S1_at
3	PtpAffx.5873.1.S1_at
3	PtpAffx.93078.1.S1_at
3	PtpAffx.205333.1.S1_at
3	PtpAffx.104425.1.A1_at
3	PtpAffx.159051.1.S1_s_at
3	PtpAffx.203282.1.S1_x_at
3	PtpAffx.21890.1.A1_at
3	PtpAffx.46748.1.A1_at
3	Ptp.3182.1.A1_at
3	PtpAffx.223199.1.S1_s_at
3	PtpAffx.223364.1.S1_at
3	PtpAffx.26823.1.S1_at
3	PtpAffx.47479.1.A1_at
3	PtpAffx.204014.1.S1_at
3	PtpAffx.119583.1.S1_s_at
3	PtpAffx.112424.1.S1_s_at
3	Ptp.5147.1.S1_s_at
3	Ptp.7439.1.S1_at
3	PtpAffx.137524.1.S1_s_at
3	PtpAffx.156807.1.S1_at
3	Ptp.1266.1.S1_a_at
3	PtpAffx.224844.1.S1_at
3	PtpAffx.21922.1.A1_at
3	PtpAffx.134559.1.A1_at
3	PtpAffx.205106.1.S1_s_at
3	PtpAffx.122058.1.S1_at
3	Ptp.323.1.S1_s_at
3	PtpAffx.205630.1.S1_at
3	PtpAffx.221374.1.S1_s_at
3	Ptp.6264.1.S1_s_at
3	PtpAffx.104662.1.S1_at
3	PtpAffx.10648.2.S1_at
3	Ptp.2623.2.S1_a_at
3	PtpAffx.201175.1.S1_at
3	PtpAffx.70059.1.A1_s_at
3	PtpAffx.50969.1.S1_s_at
3	PtpAffx.9204.2.A1_at
3	PtpAffx.215464.1.S1_at
3	PtpAffx.131475.1.S1_at
3	PtpAffx.216647.1.S1_at
3	Ptp.7536.1.A1_at
3	Ptp.5594.1.S1_at
3	PtpAffx.26517.1.S1_at
3	PtpAffx.59601.1.S1_a_at
3	PtpAffx.201881.1.S1_at
3	PtpAffx.65050.1.A1_at
3	PtpAffx.40097.2.A1_at
3	PtpAffx.213476.1.S1_at
3	Ptp.4642.1.S1_at
3	PtpAffx.29932.1.S1_at
3	PtpAffx.210610.1.S1_x_at
3	PtpAffx.145514.1.S1_at
3	Ptp.6016.1.S1_at
3	Ptp.6016.1.S1_s_at
3	Ptp.3263.1.S1_at
3	PtpAffx.95515.1.S1_at
3	PtpAffx.284.1.A1_at
3	Ptp.1858.1.S1_at
3	Ptp.5279.1.S1_at
3	PtpAffx.224822.1.S1_at
3	Ptp.6711.1.S1_s_at
3	PtpAffx.105756.1.S1_at
3	PtpAffx.142466.1.A1_s_at
3	Ptp.7754.1.S1_at
3	PtpAffx.205138.1.S1_x_at
3	PtpAffx.48532.1.S1_at
3	Ptp.5147.1.S1_at
3	PtpAffx.6959.1.S1_at
3	PtpAffx.6322.1.A1_s_at
3	PtpAffx.26497.1.S1_at
3	PtpAffx.129455.1.A1_at
3	Ptp.6124.1.S1_at
3	PtpAffx.11571.1.S1_at
3	Ptp.540.1.S1_at
3	PtpAffx.218.1.S1_at
3	Ptp.6441.1.S1_at
3	PtpAffx.140180.1.A1_at
3	PtpAffx.145334.1.A1_at
3	PtpAffx.215666.1.S1_at
3	Ptp.4769.1.S1_at
3	PtpAffx.26591.1.A1_s_at
3	PtpAffx.201491.1.S1_at
3	PtpAffx.117043.1.S1_s_at
3	PtpAffx.18277.1.A1_at
3	PtpAffx.224646.1.S1_at
3	PtpAffx.95918.1.A1_s_at
3	PtpAffx.118921.1.S1_at
3	Ptp.5104.1.S1_s_at
3	PtpAffx.18330.1.S1_at
3	PtpAffx.208531.1.S1_at
3	Ptp.3036.1.A1_at
3	Ptp.2567.1.S1_s_at
3	PtpAffx.206190.1.S1_at
3	Ptp.6090.1.S1_at
3	PtpAffx.11635.1.S1_at
3	PtpAffx.210959.1.S1_x_at
3	PtpAffx.201773.1.S1_at
3	PtpAffx.37476.1.A1_s_at
3	Ptp.7586.1.S1_at
3	PtpAffx.135070.1.S1_at
3	Ptp.5632.3.S1_at
3	PtpAffx.38017.2.S1_a_at
3	Ptp.5632.3.S1_s_at
3	PtpAffx.19090.1.A1_a_at
3	Ptp.2162.1.S1_s_at
3	PtpAffx.2504.1.S1_at
3	PtpAffx.5092.2.S1_a_at
3	PtpAffx.126640.2.S1_at
3	Ptp.540.1.S1_s_at
3	PtpAffx.137647.1.S1_s_at
3	Ptp.250.1.S1_s_at
3	PtpAffx.7460.1.A1_at
3	Ptp.2310.1.A1_at
3	PtpAffx.88259.1.A1_at
3	Ptp.2280.1.A1_s_at
3	PtpAffx.13492.1.S1_at
3	PtpAffx.118574.2.S1_s_at
3	PtpAffx.64627.1.A1_at
3	PtpAffx.202085.1.S1_at
3	Ptp.2623.1.S1_a_at
3	PtpAffx.71066.3.A1_a_at
3	PtpAffx.225305.1.S1_s_at
3	Ptp.7719.1.A1_at
3	PtpAffx.140305.1.A1_at
3	PtpAffx.216470.1.S1_at
3	PtpAffx.160238.1.A1_at
3	PtpAffx.158042.2.A1_a_at
3	PtpAffx.62427.1.A1_at
3	Ptp.2827.1.S1_at
3	PtpAffx.2385.3.A1_at
3	Ptp.6180.1.S1_s_at
3	PtpAffx.45875.1.S1_at
3	PtpAffx.21866.2.S1_s_at
3	PtpAffx.9191.1.S1_at
3	Ptp.5859.3.S1_s_at
3	PtpAffx.157606.1.S1_s_at
3	PtpAffx.19027.1.S1_a_at
3	Ptp.2196.1.S1_at
3	PtpAffx.2179.1.S1_at
3	PtpAffx.13344.2.S1_a_at
3	Ptp.824.1.S1_x_at
3	Ptp.4900.1.S1_s_at
3	PtpAffx.66778.1.S1_a_at
3	PtpAffx.37731.1.A1_at
3	PtpAffx.653.8.S1_s_at
3	Ptp.6922.1.S1_at
3	PtpAffx.219536.1.S1_s_at
3	PtpAffx.20342.1.A1_at
3	PtpAffx.49382.3.S1_a_at
3	PtpAffx.157751.1.S1_at
3	PtpAffx.163431.1.S1_at
3	PtpAffx.45890.1.A1_at
3	Ptp.5159.1.S1_at
3	PtpAffx.24429.2.S1_a_at
3	Ptp.559.1.S1_at
3	PtpAffx.213146.1.S1_at
3	PtpAffx.204064.1.S1_at
3	PtpAffx.219266.1.S1_at
3	Ptp.93.1.S1_at
3	Ptp.3335.1.S1_s_at
3	Ptp.3303.1.S1_at
3	PtpAffx.217210.1.S1_at
3	PtpAffx.22618.1.S1_at
3	PtpAffx.47198.1.S1_at
3	PtpAffx.69201.1.A1_s_at
3	PtpAffx.51920.1.S1_at
3	PtpAffx.877.1.A1_at
3	Ptp.5282.1.A1_s_at
3	PtpAffx.11401.4.A1_s_at
3	Ptp.5984.1.S1_s_at
3	Ptp.7931.2.S1_at
3	Ptp.6265.1.S1_at
3	PtpAffx.63777.1.A1_a_at
3	PtpAffx.211245.1.S1_at
3	PtpAffx.283.10.A1_s_at
3	Ptp.447.1.A1_at
3	PtpAffx.222497.1.S1_s_at
3	PtpAffx.212218.1.S1_at
3	PtpAffx.10840.1.S1_s_at
3	PtpAffx.18687.1.A1_at
3	Ptp.6180.2.A1_s_at
3	Ptp.899.1.S1_at
3	PtpAffx.75687.1.A1_at
3	PtpAffx.10648.2.S1_a_at
3	PtpAffx.215138.1.S1_x_at
3	PtpAffx.1589.1.S1_a_at
3	Ptp.3323.1.S1_s_at
3	PtpAffx.7226.1.S1_at
3	Ptp.7897.1.S1_at
3	Ptp.3655.1.S1_at
3	PtpAffx.10840.1.S1_at
3	Ptp.1448.2.S1_x_at
3	PtpAffx.120026.1.S1_at
3	PtpAffx.203320.1.S1_at
3	PtpAffx.34417.1.S1_at
3	PtpAffx.692.20.S1_s_at
3	PtpAffx.140383.3.A1_a_at
3	PtpAffx.69673.1.A1_s_at
3	PtpAffx.22716.1.S1_at
3	Ptp.7921.1.S1_a_at
3	PtpAffx.160390.3.A1_s_at
3	PtpAffx.211024.1.S1_at
3	Ptp.6184.1.S1_at
3	PtpAffx.7284.1.A1_s_at
3	Ptp.4356.1.S1_at
3	Ptp.4682.2.S1_at
3	Ptp.3744.1.S1_s_at
3	PtpAffx.4403.4.A1_a_at
3	PtpAffx.4624.1.S1_at
3	Ptp.7990.1.A1_s_at
3	PtpAffx.10840.2.A1_a_at
3	Ptp.6246.1.S1_s_at
3	PtpAffx.12763.2.S1_at
3	PtpAffx.113737.1.S1_at
3	PtpAffx.32872.1.A1_at
3	PtpAffx.84795.1.A1_at
3	PtpAffx.42822.1.A1_at
3	Ptp.108.1.A1_at
3	PtpAffx.24429.1.S1_at
3	PtpAffx.221075.1.S1_at
3	Ptp.6084.1.S1_at
3	PtpAffx.21827.1.A1_at
3	Ptp.4443.1.S1_s_at
3	PtpAffx.74807.1.S1_at
3	PtpAffx.148817.1.S1_at
3	PtpAffx.6236.1.A1_at
3	PtpAffx.13160.1.A1_at
3	PtpAffx.121790.1.A1_at
3	PtpAffx.200334.1.S1_at
3	Ptp.7480.1.S1_s_at
3	PtpAffx.90122.1.S1_at
3	PtpAffx.92499.1.S1_a_at
3	Ptp.6651.1.A1_at
3	Ptp.5109.1.S1_at
3	PtpAffx.109950.1.A1_at
3	Ptp.4271.1.S1_at
3	PtpAffx.21413.1.S1_s_at
3	PtpAffx.2130.1.A1_at
3	PtpAffx.204221.1.S1_at
3	PtpAffx.88672.1.A1_at
3	Ptp.4898.3.S1_at
3	PtpAffx.5467.1.A1_at
3	PtpAffx.37746.1.A1_at
3	PtpAffx.147208.1.A1_at
3	Ptp.5153.1.S1_s_at
3	Ptp.5204.1.S1_at
3	PtpAffx.7037.1.S1_at
3	Ptp.5988.1.S1_at
3	PtpAffx.215868.1.S1_at
3	PtpAffx.144134.2.A1_at
3	PtpAffx.2179.2.S1_at
3	PtpAffx.110954.2.S1_at
3	Ptp.6922.1.S1_s_at
3	PtpAffx.129001.1.S1_at
3	PtpAffx.202579.1.S1_x_at
3	PtpAffx.2332.3.A1_at
3	PtpAffx.9918.1.S1_at
3	PtpAffx.91542.1.S1_at
3	PtpAffx.200173.1.S1_s_at
3	PtpAffx.215106.1.S1_at
3	PtpAffx.94798.2.A1_a_at
3	PtpAffx.101087.1.S1_at
3	Ptp.6069.1.S1_a_at
3	PtpAffx.19154.1.S1_at
3	PtpAffx.117004.2.S1_a_at
3	PtpAffx.93310.1.S1_at
3	Ptp.3365.1.S1_at
3	PtpAffx.151029.1.S1_at
3	PtpAffx.2344.1.S1_at
3	PtpAffx.24025.1.S1_at
3	PtpAffx.32058.1.S1_at
3	PtpAffx.200298.1.S1_at
3	Ptp.3713.1.S1_s_at
3	PtpAffx.224516.1.S1_s_at
3	PtpAffx.219721.1.S1_at
3	PtpAffx.223835.1.S1_s_at
3	PtpAffx.79219.1.A1_at
3	Ptp.5108.1.S1_s_at
3	Ptp.3314.1.S1_at
3	PtpAffx.3539.1.S1_a_at
3	PtpAffx.17330.1.S1_at
3	PtpAffx.109125.1.A1_at
3	PtpAffx.210192.1.S1_at
3	PtpAffx.220970.1.S1_x_at
3	PtpAffx.131904.1.S1_s_at
3	PtpAffx.202059.1.S1_at
3	PtpAffx.128701.1.S1_s_at
3	PtpAffx.70870.1.S1_at
4	PtpAffx.33509.1.S1_at
4	PtpAffx.60588.1.S1_at
4	PtpAffx.88188.1.S1_a_at
4	PtpAffx.7804.4.S1_a_at
4	PtpAffx.217006.1.S1_at
4	PtpAffx.207326.1.S1_s_at
4	Ptp.4905.2.S1_s_at
4	Ptp.5361.1.S1_s_at
4	Ptp.7270.1.A1_at
4	PtpAffx.114878.1.A1_s_at
4	Ptp.5493.1.S1_s_at
5	PtpAffx.205483.1.S1_at
5	Ptp.7931.1.A1_s_at
5	PtpAffx.200647.1.S1_at
5	PtpAffx.80384.1.S1_at
5	PtpAffx.156852.1.S1_s_at
5	PtpAffx.38074.3.S1_s_at
5	PtpAffx.57249.2.A1_a_at
5	PtpAffx.157201.1.S1_at
5	PtpAffx.112201.1.S1_at
5	PtpAffx.157241.1.S1_at
5	PtpAffx.122514.1.S1_s_at
5	PtpAffx.208384.1.S1_at
5	PtpAffx.149374.1.S1_at
5	PtpAffx.12384.2.S1_at
5	PtpAffx.35427.1.A1_at
5	PtpAffx.84734.2.S1_at
5	PtpAffx.46902.1.A1_at
5	PtpAffx.123326.1.S1_at
5	PtpAffx.209520.1.S1_at
5	Ptp.256.1.S1_s_at
5	PtpAffx.152756.1.S1_at
5	Ptp.6482.1.S1_s_at
5	PtpAffx.141964.1.S1_s_at
5	Ptp.6430.1.S1_at
5	PtpAffx.102031.1.A1_a_at
5	PtpAffx.219266.1.S1_s_at
5	PtpAffx.125952.1.S1_s_at
5	PtpAffx.20098.1.A1_s_at
5	PtpAffx.6463.1.S1_at
5	Ptp.3045.1.S1_at
5	Ptp.3045.1.S1_s_at
5	PtpAffx.82507.1.S1_s_at
5	Ptp.1854.2.S1_s_at
5	Ptp.5740.3.S1_a_at
5	PtpAffx.204796.1.S1_at
5	PtpAffx.225869.1.S1_s_at
5	Ptp.929.2.A1_s_at
5	PtpAffx.115333.2.A1_at
5	PtpAffx.115333.1.A1_s_at
5	PtpAffx.86064.1.S1_at
5	PtpAffx.45980.1.A1_at
5	PtpAffx.208608.1.S1_s_at
5	PtpAffx.216674.1.S1_x_at
5	PtpAffx.26627.1.A1_at
5	Ptp.6661.1.S1_s_at
6	Ptp.3063.1.S1_s_at
6	PtpAffx.200179.1.S1_at
6	PtpAffx.162634.1.A1_at
6	Ptp.3365.2.A1_s_at
6	Ptp.4647.1.S1_at
6	PtpAffx.1049.1.A1_at
6	PtpAffx.19746.1.S1_at
6	PtpAffx.53560.1.S1_at
6	PtpAffx.118206.1.S1_s_at
6	PtpAffx.30090.1.S1_at
6	Ptp.5007.2.S1_s_at
6	PtpAffx.58653.1.A1_s_at
6	PtpAffx.38446.1.S1_at
6	Ptp.2628.1.A1_x_at
6	Ptp.4058.3.S1_at
6	Ptp.5261.2.S1_a_at
6	PtpAffx.150547.1.S1_at
6	PtpAffx.47208.1.S1_at
6	Ptp.6595.1.S1_s_at
6	PtpAffx.130623.1.S1_at
6	PtpAffx.126112.1.S1_s_at
6	PtpAffx.85831.1.S1_at
6	PtpAffx.12038.2.S1_at
6	PtpAffx.3203.5.S1_at
6	PtpAffx.157860.1.S1_at
6	PtpAffx.113553.2.S1_at
6	PtpAffx.164015.1.S1_at
6	PtpAffx.204445.1.S1_at
6	PtpAffx.152776.1.S1_at
6	PtpAffx.1150.1.A1_s_at
6	PtpAffx.217577.1.S1_at
6	PtpAffx.143162.1.S1_at
6	Ptp.7661.1.S1_at
6	PtpAffx.216617.1.S1_at
6	PtpAffx.58358.1.S1_at
6	PtpAffx.75126.1.S1_at
6	PtpAffx.37587.3.S1_a_at
6	PtpAffx.213666.1.S1_at
6	PtpAffx.92352.1.S1_a_at
6	PtpAffx.163456.1.S1_at
6	Ptp.5703.1.S1_at
6	PtpAffx.5557.1.S1_at
6	PtpAffx.86388.1.S1_at
6	PtpAffx.202135.1.S1_at
6	PtpAffx.93131.1.S1_at
6	PtpAffx.68667.1.S1_s_at
6	PtpAffx.100195.1.S1_a_at
6	PtpAffx.100195.2.S1_s_at
6	Ptp.7489.1.S1_at
6	PtpAffx.144328.1.S1_s_at
6	PtpAffx.81542.1.S1_at
6	PtpAffx.154914.1.S1_s_at
6	PtpAffx.10648.1.S1_s_at
6	Ptp.4700.1.S1_s_at
6	PtpAffx.201554.1.S1_at
6	PtpAffx.57022.1.A1_at
6	PtpAffx.223486.1.S1_s_at
6	PtpAffx.163418.2.S1_s_at
6	PtpAffx.160922.1.S1_at
6	PtpAffx.201040.1.S1_s_at
6	PtpAffx.210802.1.S1_at
6	PtpAffx.125498.1.S1_at
6	Ptp.4710.1.S1_s_at
6	Ptp.3857.1.S1_s_at
6	PtpAffx.1746.1.S1_at
6	PtpAffx.87750.1.S1_s_at
6	PtpAffx.162930.2.S1_at
6	PtpAffx.40987.1.A1_at
6	PtpAffx.160160.1.A1_at
6	PtpAffx.21819.3.S1_a_at
6	PtpAffx.141421.1.S1_s_at
6	PtpAffx.141421.1.S1_at
6	PtpAffx.25624.2.S1_s_at
6	Ptp.5651.1.S1_s_at
6	PtpAffx.161219.2.S1_s_at
6	PtpAffx.111490.2.S1_a_at
6	Ptp.3506.1.S1_at
6	PtpAffx.4106.2.S1_s_at
6	PtpAffx.67551.1.S1_at
6	Ptp.4688.1.S1_s_at
6	Ptp.6452.1.S1_at
6	PtpAffx.158940.1.S1_at
6	PtpAffx.154919.2.S1_at
6	Ptp.5007.2.S1_a_at
6	PtpAffx.85779.1.S1_at
6	PtpAffx.152395.1.S1_s_at
6	PtpAffx.90157.1.S1_at
6	Ptp.2694.2.S1_s_at
6	PtpAffx.10720.2.S1_a_at
6	PtpAffx.115638.1.S1_at
6	PtpAffx.162293.1.S1_at
6	PtpAffx.34805.1.S1_at
6	PtpAffx.135680.1.S1_s_at
6	PtpAffx.135374.1.S1_at
6	Ptp.7174.1.S1_s_at
6	Ptp.2628.1.A1_at
6	PtpAffx.81315.1.S1_s_at
6	PtpAffx.220936.1.S1_at
6	Ptp.3655.2.S1_a_at
6	PtpAffx.105119.1.S1_at
6	PtpAffx.156655.1.S1_at
6	PtpAffx.126732.1.S1_at
6	Ptp.3570.1.S1_s_at
6	Ptp.6332.1.S1_at
6	PtpAffx.210907.1.S1_at
6	PtpAffx.4385.1.S1_s_at
6	PtpAffx.131102.1.S1_at
6	PtpAffx.1276.1.S1_at
6	PtpAffx.148470.1.S1_at
6	PtpAffx.162976.1.S1_at
6	PtpAffx.52788.1.S1_s_at
6	PtpAffx.150556.1.S1_at
6	PtpAffx.223589.1.S1_at
6	PtpAffx.222812.1.S1_s_at
6	PtpAffx.162761.1.S1_at
6	PtpAffx.218752.1.S1_s_at
6	PtpAffx.222571.1.S1_s_at
6	PtpAffx.104857.1.S1_a_at
6	PtpAffx.141359.1.S1_s_at
6	Ptp.5844.1.S1_s_at
6	PtpAffx.120333.1.S1_s_at
6	PtpAffx.120141.1.S1_s_at
6	PtpAffx.152416.1.S1_at
6	PtpAffx.8448.2.S1_a_at
6	PtpAffx.201942.1.S1_s_at
6	Ptp.732.2.S1_at
6	PtpAffx.146219.1.S1_at
6	PtpAffx.73768.1.S1_s_at
6	PtpAffx.157048.1.S1_at
6	PtpAffx.152352.1.S1_s_at
6	PtpAffx.161390.1.S1_at
6	PtpAffx.207859.1.S1_at
6	Ptp.7383.2.S1_at
6	PtpAffx.124689.1.S1_at
6	Ptp.7091.1.S1_at
6	PtpAffx.210155.1.S1_at
6	PtpAffx.223072.1.S1_x_at
6	PtpAffx.4403.2.S1_a_at
6	PtpAffx.207040.1.S1_at
6	Ptp.7344.1.S1_s_at
6	PtpAffx.116166.1.S1_s_at
6	PtpAffx.40451.1.S1_s_at
6	PtpAffx.213177.1.S1_s_at
6	PtpAffx.213177.1.S1_at
7	PtpAffx.590.1.S1_at
7	Ptp.6531.1.S1_at
7	PtpAffx.31752.1.S1_at
7	PtpAffx.74236.1.A1_at
7	PtpAffx.222127.1.S1_at
7	PtpAffx.26749.1.A1_at
7	PtpAffx.6065.2.S1_at
7	PtpAffx.163890.1.S1_at
7	Ptp.5159.2.S1_at
7	Ptp.668.1.S1_at
7	PtpAffx.6645.3.S1_s_at
7	PtpAffx.5672.1.A1_s_at
7	PtpAffx.213915.1.S1_s_at
7	Ptp.6254.2.S1_s_at
7	PtpAffx.37666.1.S1_at
7	Ptp.6260.1.S1_at
7	PtpAffx.68146.1.S1_at
7	Ptp.2304.1.A1_s_at
7	PtpAffx.224381.1.S1_at
7	PtpAffx.11401.3.S1_at
7	PtpAffx.12874.1.S1_at
7	PtpAffx.12874.1.S1_s_at
7	PtpAffx.209400.1.S1_at
7	PtpAffx.54099.1.S1_at
7	PtpAffx.20875.1.A1_at
7	Ptp.4829.1.S1_at
7	Ptp.1443.1.S1_at
7	PtpAffx.204954.1.S1_at
7	PtpAffx.51705.1.S1_s_at
7	PtpAffx.200918.1.S1_s_at
7	Ptp.1000.1.A1_at
7	PtpAffx.9184.1.S1_at
7	PtpAffx.204954.1.S1_x_at
7	PtpAffx.47668.1.A1_at
7	PtpAffx.48254.1.A1_at
7	Ptp.10.1.A1_at
7	Ptp.6084.2.S1_s_at
7	Ptp.7711.2.A1_a_at
7	PtpAffx.85113.1.A1_at
7	PtpAffx.17830.1.A1_at
7	PtpAffx.224381.1.S1_s_at
7	Ptp.5864.1.S1_at
7	PtpAffx.94207.1.S1_at
7	Ptp.6084.3.S1_at
7	Ptp.6613.1.S1_at
7	PtpAffx.213915.1.S1_at
7	Ptp.5249.1.S1_at
7	PtpAffx.127219.1.A1_at
7	PtpAffx.79743.1.S1_at
7	Ptp.4325.1.S1_s_at
7	Ptp.6254.1.S1_at
7	PtpAffx.6065.3.A1_a_at
7	PtpAffx.52207.1.A1_at
7	PtpAffx.86171.1.S1_at
7	PtpAffx.219822.1.S1_at
7	PtpAffx.203765.1.S1_at
7	PtpAffx.86650.1.S1_at
7	PtpAffx.38964.1.S1_at
7	PtpAffx.203697.1.S1_at
8	Ptp.1080.1.S1_at
8	Ptp.1080.1.S1_s_at
8	Ptp.5265.1.S1_x_at
8	PtpAffx.127056.1.A1_at
8	PtpAffx.118623.1.S1_at
8	PtpAffx.118623.2.S1_at
8	Ptp.5265.1.S1_s_at
8	PtpAffx.32089.1.A1_a_at
9	Ptp.2628.1.A2_x_at
9	Ptp.2628.1.A2_at
9	PtpAffx.11257.1.A1_at
9	PtpAffx.6328.1.S1_at
9	PtpAffx.35927.1.S1_a_at
9	Ptp.4300.1.S1_s_at
9	PtpAffx.112747.1.A1_at
9	PtpAffx.132974.1.S1_s_at
9	PtpAffx.4733.3.S1_at
9	PtpAffx.210812.1.S1_s_at
9	PtpAffx.83045.1.S1_at
9	Ptp.387.1.A1_a_at
9	Ptp.5605.1.S1_at
9	PtpAffx.220918.1.S1_at
9	PtpAffx.4736.2.A1_a_at
9	PtpAffx.4736.1.A1_s_at
9	Ptp.4682.1.S1_at
9	Ptp.5951.1.S1_at
9	Ptp.6729.1.S1_at
9	PtpAffx.38540.1.S1_at
9	PtpAffx.141538.1.S1_s_at
9	PtpAffx.987.4.S1_a_at
9	Ptp.5057.1.S1_a_at
9	PtpAffx.32004.2.S1_a_at
9	Ptp.4585.1.S1_at
9	PtpAffx.88965.1.A1_at
9	PtpAffx.24948.1.A1_at
9	Ptp.1577.1.S1_at
9	Ptp.2274.1.S1_s_at
9	PtpAffx.221953.1.S1_s_at
9	PtpAffx.87145.1.A1_at
9	PtpAffx.79188.1.S1_at
9	Ptp.2645.1.S1_at
10	Ptp.7053.1.S1_s_at
10	PtpAffx.250002.1.S1_s_at
10	PtpAffx.221977.1.S1_at
10	PtpAffx.46298.1.S1_at
10	Ptp.303.2.A1_at
10	Ptp.5229.1.S1_s_at
10	PtpAffx.120153.1.S1_s_at
10	Ptp.289.1.S1_at
10	PtpAffx.27878.3.A1_a_at
10	PtpAffx.27878.2.S1_a_at
10	PtpAffx.103751.1.A1_at
10	PtpAffx.205931.1.S1_at
10	PtpAffx.47122.1.S1_a_at
10	PtpAffx.103701.1.A1_at
10	PtpAffx.124705.1.S1_at
10	PtpAffx.217782.1.S1_at
10	PtpAffx.98978.1.S1_at
10	Ptp.1239.1.S1_at
10	PtpAffx.30278.1.S1_at
10	Ptp.2249.1.A1_at
10	Ptp.888.1.S1_at
10	PtpAffx.20349.1.A1_at
10	PtpAffx.66858.1.S1_at
10	Ptp.6087.1.S1_at
10	PtpAffx.12242.1.A1_at
10	PtpAffx.90973.1.A1_at
10	PtpAffx.20557.2.S1_a_at
10	PtpAffx.68843.1.S1_at
10	PtpAffx.71337.1.S1_at
10	PtpAffx.8332.1.S1_at
10	PtpAffx.152938.1.A1_at
10	PtpAffx.40641.1.S1_at
10	PtpAffx.10771.1.S1_at
10	Ptp.6139.1.S1_at
10	PtpAffx.225628.1.S1_at
10	PtpAffx.454.22.A1_at
10	Ptp.5925.1.S1_s_at
10	Ptp.141.1.S1_at
10	Ptp.141.1.S1_x_at
10	PtpAffx.41739.1.S1_at
10	PtpAffx.675.7.S1_at
10	Ptp.7515.1.S1_s_at
10	PtpAffx.120918.1.A1_at
10	Ptp.5280.1.S1_at
10	PtpAffx.209038.1.S1_s_at
10	PtpAffx.57533.1.S1_a_at
10	PtpAffx.158373.1.S1_at
10	PtpAffx.5078.6.S1_a_at
10	PtpAffx.161119.1.S1_s_at
10	PtpAffx.43322.5.A1_s_at
10	PtpAffx.5647.1.A1_at
10	PtpAffx.161119.1.S1_at
10	Ptp.1186.1.A1_at
10	PtpAffx.115584.1.S1_at
10	PtpAffx.131756.1.S1_at
10	Ptp.6689.1.S1_at
10	PtpAffx.35439.1.S1_s_at
10	Ptp.4895.1.S1_x_at
10	PtpAffx.4921.2.S1_at
10	Ptp.662.1.S1_s_at
10	PtpAffx.201339.1.S1_at
10	PtpAffx.48075.1.S1_at
10	PtpAffx.2158.1.S1_at
10	PtpAffx.35127.1.A1_at
10	PtpAffx.35127.3.S1_at
10	PtpAffx.35127.1.A1_x_at
10	PtpAffx.35127.2.A1_s_at
10	PtpAffx.210813.1.S1_s_at
10	Ptp.3539.1.S1_x_at
10	Ptp.3539.1.S1_at
10	PtpAffx.10103.2.S1_at
11	PtpAffx.24353.1.A1_a_at
11	PtpAffx.24353.2.A1_x_at
11	Ptp.2226.1.S1_at
11	PtpAffx.6353.1.S1_at
11	PtpAffx.6791.2.S1_at
11	PtpAffx.225153.1.S1_at
11	PtpAffx.9932.3.S1_a_at
11	PtpAffx.9932.2.A1_a_at
11	PtpAffx.9932.1.S1_at
11	PtpAffx.131946.1.S1_s_at
11	PtpAffx.2173.1.S1_at
11	Ptp.1460.1.S1_at
11	Ptp.1460.1.S1_a_at
11	PtpAffx.205809.1.S1_at
11	PtpAffx.7819.1.S1_at
11	Ptp.6360.3.A1_at
11	PtpAffx.120918.1.A1_s_at
11	Ptp.5092.1.S1_at
11	PtpAffx.132592.1.S1_at
12	Ptp.5677.1.S1_at
12	PtpAffx.4733.7.S1_s_at
12	PtpAffx.42594.1.S1_at
12	PtpAffx.154303.1.S1_s_at
12	Ptp.2700.1.S1_at
12	PtpAffx.4101.1.A1_s_at
12	PtpAffx.161404.1.S1_s_at
12	PtpAffx.77111.1.S1_at
12	PtpAffx.225628.1.S1_s_at
12	PtpAffx.81253.1.S1_at
13	PtpAffx.146191.1.S1_at
13	Ptp.3685.1.S1_at
13	PtpAffx.23046.1.A1_at
13	PtpAffx.8131.6.A1_a_at
13	PtpAffx.8131.5.A1_a_at
13	PtpAffx.37082.1.A1_at
13	PtpAffx.25553.1.A1_at
13	Ptp.6057.1.S1_at
13	PtpAffx.7896.3.S1_a_at
13	PtpAffx.142603.1.A1_s_at
13	Ptp.4863.1.S1_s_at
13	PtpAffx.221547.1.S1_at
13	PtpAffx.209.1.S1_at
13	Ptp.8030.1.S1_at
13	Ptp.8030.1.S1_s_at
13	PtpAffx.7896.4.A1_a_at
13	Ptp.1721.1.S1_at
13	PtpAffx.33535.2.A1_at
13	PtpAffx.17014.1.A1_at
13	PtpAffx.13455.1.S1_at
13	PtpAffx.249.409.A1_at
13	PtpAffx.212513.1.S1_at
14	PtpAffx.88294.1.A1_at
14	PtpAffx.30585.1.A1_at
14	PtpAffx.202306.1.S1_at
14	Ptp.1087.1.A1_at
14	Ptp.1487.1.A1_s_at
14	Ptp.717.1.A1_s_at
14	PtpAffx.93684.1.S1_at
14	PtpAffx.7684.1.A1_at
14	PtpAffx.42186.1.A1_at
15	PtpAffx.24335.1.A1_at
15	Ptp.370.1.S1_at
15	PtpAffx.16402.2.S1_at
15	PtpAffx.16402.2.S1_a_at
15	PtpAffx.163963.1.S1_s_at
16	PtpAffx.223050.1.S1_s_at
16	PtpAffx.223051.1.S1_s_at
16	Ptp.7073.2.S1_a_at
16	PtpAffx.156086.1.A1_at
16	PtpAffx.92191.1.A1_at
16	Ptp.6222.1.S1_at
16	PtpAffx.16365.1.A1_at
16	PtpAffx.212058.1.S1_s_at
16	PtpAffx.20905.1.S1_at
16	Ptp.5427.1.A1_s_at
16	PtpAffx.137746.1.S1_at
17	PtpAffx.115482.1.S1_s_at
17	PtpAffx.200588.1.S1_at
17	PtpAffx.115482.1.S1_at
17	PtpAffx.2275.1.S1_s_at
17	PtpAffx.154123.1.A1_at
17	Ptp.3325.3.A1_at
17	PtpAffx.99317.1.S1_at
17	Ptp.1199.1.S1_at
17	PtpAffx.20558.1.A1_at
17	PtpAffx.84144.1.A1_at
17	Ptp.4984.1.S1_s_at
17	PtpAffx.3200.1.S1_at
17	PtpAffx.39946.1.S1_at
17	Ptp.3784.1.A1_s_at
17	PtpAffx.119032.1.S1_s_at
17	PtpAffx.18265.1.A1_at
17	PtpAffx.98470.1.S1_s_at
17	PtpAffx.127514.1.A1_at
17	Ptp.2295.1.A1_at
17	PtpAffx.69216.1.S1_a_at
17	PtpAffx.153603.1.A1_at
17	PtpAffx.99814.1.A1_at
17	PtpAffx.206280.1.S1_at
17	PtpAffx.206281.1.S1_at
17	PtpAffx.206281.1.S1_x_at
17	PtpAffx.112286.1.S1_at
17	PtpAffx.7264.1.A1_at
17	PtpAffx.39512.1.A1_at
17	Ptp.3902.1.S1_at
17	PtpAffx.152452.2.A1_a_at
17	PtpAffx.6218.1.S1_at
17	PtpAffx.6218.2.S1_at
17	PtpAffx.494.1.S1_at
17	PtpAffx.135307.1.S1_s_at
17	PtpAffx.115235.1.A1_at
17	Ptp.2908.1.A1_at
17	PtpAffx.36115.1.S1_at
17	PtpAffx.131847.1.S1_at
17	Ptp.4321.1.S1_at
17	Ptp.5133.1.S1_s_at
17	Ptp.4249.1.S1_at
17	PtpAffx.204395.1.S1_at
17	PtpAffx.12763.1.S1_a_at
18	PtpAffx.120767.1.A1_at
18	PtpAffx.36845.1.S1_s_at
18	Ptp.3607.1.S1_at
18	PtpAffx.99938.1.A1_s_at
18	Ptp.1064.1.A1_at
18	PtpAffx.145296.1.A1_a_at
19	PtpAffx.209383.1.S1_at
19	Ptp.389.1.A1_s_at
19	PtpAffx.159543.1.A1_at
19	PtpAffx.48329.2.S1_at
19	PtpAffx.159543.2.A1_a_at
19	Ptp.6792.1.S1_at
19	PtpAffx.222340.1.S1_at
19	PtpAffx.31911.1.S1_at
19	PtpAffx.154078.1.A1_at
19	Ptp.4025.1.S1_at
19	PtpAffx.161548.1.S1_s_at
19	Ptp.3781.1.S1_at
19	PtpAffx.149927.1.S1_at
19	PtpAffx.5103.2.A1_x_at
19	PtpAffx.5103.1.S1_s_at
19	Ptp.6912.1.S1_at
19	Ptp.1362.1.S1_at
19	PtpAffx.4.4.A1_a_at
19	PtpAffx.1213.3.A1_a_at
19	PtpAffx.1213.1.S1_a_at
19	PtpAffx.224332.1.S1_at
19	Ptp.3327.1.S1_s_at
19	PtpAffx.4889.4.S1_at
19	PtpAffx.88104.1.A1_at
19	PtpAffx.40283.1.S1_at
19	PtpAffx.3298.1.S1_at
19	PtpAffx.5326.6.S1_at
19	PtpAffx.32840.2.S1_at
19	PtpAffx.5906.4.A1_at
19	PtpAffx.208033.1.S1_at
19	PtpAffx.54853.2.A1_at
19	PtpAffx.32256.1.A1_a_at
19	Ptp.6874.1.S1_at
19	Ptp.6874.1.S1_s_at
19	Ptp.6755.1.S1_x_at
19	Ptp.6755.1.S1_at
19	PtpAffx.17661.1.A1_at
20	PtpAffx.180.3.S1_at
20	PtpAffx.44182.1.A1_at
20	PtpAffx.202287.1.S1_at
20	PtpAffx.5082.1.A1_at
20	PtpAffx.99162.1.S1_at
20	Ptp.171.1.A1_at
20	Ptp.3846.1.S1_s_at
20	Ptp.4899.1.S1_at
20	Ptp.4899.1.S1_s_at
20	PtpAffx.206696.1.S1_s_at
20	Ptp.3143.1.S1_at
20	Ptp.7826.1.S1_at
20	PtpAffx.40333.1.S1_at
21	Ptp.7066.1.S1_at
21	PtpAffx.15748.1.S1_at
21	PtpAffx.224155.1.S1_at
21	PtpAffx.23942.1.A1_at
21	Ptp.4931.1.A1_at
21	PtpAffx.28501.1.S1_at
21	PtpAffx.211337.1.S1_at
21	Ptp.7704.1.S1_at
21	PtpAffx.69294.2.S1_s_at
21	PtpAffx.218279.1.S1_at
21	PtpAffx.210228.1.S1_at
21	PtpAffx.28501.2.S1_a_at
21	Ptp.5135.2.S1_at
22	PtpAffx.7040.1.S1_at
22	PtpAffx.21205.2.A1_a_at
22	PtpAffx.102231.1.A1_at
22	PtpAffx.120929.1.A1_at
22	PtpAffx.213084.1.S1_at
22	PtpAffx.18774.1.S1_a_at
22	PtpAffx.70620.1.S1_at
22	PtpAffx.7997.1.S1_at
22	PtpAffx.30445.1.A1_at
22	PtpAffx.1169.9.S1_at
22	PtpAffx.1169.13.S1_at
22	PtpAffx.1169.13.S1_a_at
22	PtpAffx.125536.1.S1_at
22	Ptp.4550.1.S1_at
22	PtpAffx.12745.1.A1_at
22	PtpAffx.25374.1.S1_a_at
22	PtpAffx.10330.2.S1_a_at
23	PtpAffx.36904.1.A1_at
23	PtpAffx.7681.1.A1_at
23	PtpAffx.134976.1.S1_at
23	Ptp.953.1.A1_x_at
23	PtpAffx.135854.2.S1_at
23	Ptp.6228.1.S1_at
23	PtpAffx.22809.2.S1_a_at
23	PtpAffx.33787.1.A1_at
23	PtpAffx.3724.1.A1_s_at
24	Ptp.7339.1.S1_at
24	PtpAffx.26414.2.A1_a_at
24	PtpAffx.26414.1.S1_at
24	Ptp.5416.1.S1_s_at
24	PtpAffx.4466.1.S1_s_at
24	PtpAffx.69125.1.A1_at
24	PtpAffx.124853.1.S1_s_at
24	Ptp.2860.1.A1_at
24	PtpAffx.14032.1.S1_at
24	PtpAffx.208431.1.S1_s_at
24	PtpAffx.210744.1.S1_at
24	PtpAffx.44256.1.A1_at
24	Ptp.4832.2.A1_s_at
24	PtpAffx.65112.1.S1_at
24	Ptp.6803.1.S1_at
24	PtpAffx.3645.1.S1_at
24	Ptp.4822.1.S1_s_at
24	PtpAffx.209896.1.S1_at
24	PtpAffx.204701.1.S1_at
24	PtpAffx.147493.1.A1_at
24	PtpAffx.1728.1.S1_s_at
24	PtpAffx.207927.1.S1_at
24	PtpAffx.60070.1.S1_at
24	PtpAffx.5772.3.A1_at
24	Ptp.790.1.A1_at
24	Ptp.7535.1.S1_at
24	Ptp.4634.1.S1_s_at
24	Ptp.6793.1.S1_at
24	PtpAffx.60213.1.S1_at
24	Ptp.4611.1.S1_at
24	PtpAffx.30445.2.S1_a_at
24	PtpAffx.30445.2.S1_at
24	PtpAffx.92745.1.S1_at
24	PtpAffx.102238.1.A1_s_at
24	PtpAffx.214590.1.S1_at
24	PtpAffx.215222.1.S1_x_at
24	PtpAffx.208393.1.S1_at
24	PtpAffx.34912.1.S1_at
24	PtpAffx.224964.1.S1_at
24	Ptp.4208.1.S1_at
24	PtpAffx.206129.1.S1_at
24	Ptp.7015.1.S1_s_at
24	Ptp.3097.2.S1_at
24	Ptp.4146.1.S1_s_at
24	PtpAffx.2286.4.S1_a_at
24	Ptp.3891.1.S1_at
24	Ptp.6942.2.S1_a_at
24	Ptp.6942.1.S1_a_at
24	PtpAffx.249.370.A1_at
24	Ptp.3491.1.S1_s_at
24	PtpAffx.222279.1.S1_x_at
24	PtpAffx.4.3.A1_x_at
24	PtpAffx.80486.1.A1_at
24	PtpAffx.12800.1.S1_a_at
24	Ptp.6635.1.S1_at
24	PtpAffx.200421.1.S1_at
24	Ptp.4576.1.S1_at
24	PtpAffx.161412.1.S1_at
24	Ptp.6904.1.S1_s_at
24	PtpAffx.21767.3.A1_at
24	Ptp.6706.1.S1_x_at
24	Ptp.6653.1.S1_at
24	Ptp.2116.1.A1_at
24	PtpAffx.50307.1.A1_at
24	PtpAffx.675.10.S1_s_at
24	Ptp.6848.2.S1_s_at
24	PtpAffx.146810.1.A1_at
24	Ptp.3040.1.A1_at
24	Ptp.6610.1.S1_at
24	PtpAffx.11729.1.S1_at
24	PtpAffx.20161.1.A1_a_at
24	Ptp.4665.1.A1_s_at
24	PtpAffx.63679.1.A1_s_at
24	Ptp.1779.1.S1_at
24	Ptp.2950.1.A1_at
24	PtpAffx.150364.1.S1_at
24	PtpAffx.206910.1.S1_at
24	PtpAffx.21966.1.A1_at
24	Ptp.1510.1.S1_s_at
24	PtpAffx.84340.1.A1_at
24	PtpAffx.136889.1.S1_at
24	Ptp.4803.1.S1_at
24	PtpAffx.85677.1.S1_at
24	PtpAffx.810.1.S1_at
24	PtpAffx.62386.1.A1_at
24	Ptp.4803.1.S1_s_at
24	PtpAffx.208289.1.S1_at
24	PtpAffx.66546.1.S1_at
24	PtpAffx.159201.1.S1_at
24	PtpAffx.249.83.A1_x_at
24	PtpAffx.160540.1.A1_at
24	Ptp.707.1.A1_at
24	PtpAffx.100080.1.A1_at
24	PtpAffx.71332.1.S1_at
24	PtpAffx.4908.3.A1_at
24	Ptp.277.1.A1_at
24	Ptp.6641.1.S1_s_at
24	PtpAffx.38423.1.S1_at
24	Ptp.85.1.A1_s_at
24	PtpAffx.155300.1.S1_at
24	Ptp.6848.1.S1_at
24	PtpAffx.42005.1.A1_s_at
24	Ptp.2087.1.S1_s_at
24	Ptp.8020.2.A1_at
24	Ptp.6744.1.S1_at
24	PtpAffx.10446.1.S1_a_at
24	Ptp.5747.2.A1_s_at
24	Ptp.1905.1.A1_at
24	PtpAffx.54825.1.S1_at
24	Ptp.6911.1.S1_s_at
24	Ptp.2448.1.S1_at
24	Ptp.6904.1.S1_at
24	PtpAffx.203743.1.S1_at
24	PtpAffx.212821.1.S1_at
24	Ptp.3883.1.S1_s_at
24	PtpAffx.208066.1.S1_at
24	PtpAffx.153878.1.A1_at
24	PtpAffx.43566.1.A1_at
24	PtpAffx.58805.1.A1_s_at
24	Ptp.7612.2.S1_at
24	PtpAffx.202703.1.S1_at
24	PtpAffx.202725.1.S1_at
24	PtpAffx.16965.1.A1_at
24	PtpAffx.9055.4.S1_at
24	PtpAffx.11994.3.A1_a_at
24	PtpAffx.138918.1.A1_at
24	PtpAffx.206881.1.S1_at
24	PtpAffx.210029.1.S1_at
24	PtpAffx.77938.1.A1_at
24	Ptp.1035.1.S1_at
24	PtpAffx.20617.1.S1_at
24	PtpAffx.7903.1.A1_at
24	PtpAffx.1398.4.A1_a_at
24	PtpAffx.1286.7.S1_at
24	PtpAffx.118964.1.S1_at
24	Ptp.7812.1.S1_at
24	PtpAffx.43288.1.A1_at
24	PtpAffx.249.20.S1_x_at
24	PtpAffx.249.570.S1_at
24	PtpAffx.204794.1.S1_at
24	Ptp.1330.1.S1_at
24	Ptp.3891.1.S1_s_at
24	PtpAffx.203510.1.S1_at
24	PtpAffx.102223.1.A1_at
24	PtpAffx.3461.1.S1_at
24	PtpAffx.102365.1.A1_s_at
24	PtpAffx.18604.1.S1_at
24	PtpAffx.151497.2.S1_at
24	PtpAffx.216669.1.S1_x_at
24	PtpAffx.215044.1.S1_s_at
24	PtpAffx.220744.1.S1_s_at
24	PtpAffx.81640.1.A1_at
24	PtpAffx.213229.1.S1_at
24	PtpAffx.29151.1.S1_a_at
24	PtpAffx.36446.1.A1_at
24	PtpAffx.210137.1.S1_at
24	PtpAffx.25964.1.S1_s_at
24	PtpAffx.2182.1.S1_a_at
24	Ptp.4107.1.S1_at
24	PtpAffx.24009.1.A1_at
24	PtpAffx.16590.1.A1_at
24	PtpAffx.59644.1.S1_at
24	PtpAffx.69503.1.A1_at
24	PtpAffx.202348.1.S1_at
24	PtpAffx.160974.1.A1_at
25	PtpAffx.249.52.S1_x_at
25	Ptp.1436.1.S1_at
25	Ptp.1436.1.S1_x_at
25	PtpAffx.249.7.S1_x_at
25	PtpAffx.35682.1.A1_at
26	PtpAffx.32419.2.S1_s_at
26	Ptp.5965.1.S1_at
26	PtpAffx.139109.1.S1_s_at
26	PtpAffx.144429.1.S1_at
26	Ptp.3245.1.S1_s_at
26	Ptp.7134.1.S1_a_at
26	PtpAffx.136723.1.S1_at
26	PtpAffx.44007.1.A1_a_at
26	Ptp.4543.1.A1_s_at
26	PtpAffx.136723.1.S1_s_at
26	Ptp.2796.1.S1_at
26	Ptp.7203.1.S1_s_at
26	PtpAffx.43296.1.A1_at
26	PtpAffx.409.1.S1_at
26	PtpAffx.249.8.A2_s_at
26	PtpAffx.55005.1.A1_at
26	PtpAffx.152131.1.S1_at
26	PtpAffx.125862.1.A1_at
26	PtpAffx.203214.1.S1_at
26	PtpAffx.25006.1.S1_at
26	PtpAffx.50616.1.A1_at
26	PtpAffx.10843.1.A1_at
26	PtpAffx.6719.4.S1_at
26	Ptp.4218.1.S1_s_at
26	PtpAffx.134355.1.A1_at
26	Ptp.3978.1.S1_at
27	PtpAffx.86833.1.A1_at
27	PtpAffx.46673.1.S1_at
27	PtpAffx.115155.2.S1_at
27	PtpAffx.90817.1.A1_at
27	Ptp.5037.1.S1_s_at
27	PtpAffx.30839.1.A1_at
27	PtpAffx.29235.1.A1_at
27	PtpAffx.114552.1.A1_at
27	PtpAffx.30362.1.A1_at
27	PtpAffx.87162.1.A1_at
27	PtpAffx.1601.22.S1_at
27	Ptp.2230.1.S1_at
27	PtpAffx.6334.1.S1_at
27	PtpAffx.158803.1.S1_at
27	PtpAffx.121626.1.A1_at
27	PtpAffx.2655.3.S1_a_at
27	Ptp.5097.1.S1_at
27	PtpAffx.3005.1.S1_at
27	PtpAffx.161637.1.S1_at
27	PtpAffx.215678.1.S1_s_at
27	PtpAffx.3504.1.A1_at
27	Ptp.6473.2.S1_s_at
27	PtpAffx.3761.4.S1_at
27	Ptp.7986.1.S1_at
27	Ptp.5287.1.S1_s_at
27	PtpAffx.9026.2.A1_a_at
27	PtpAffx.525.2.S1_at
27	PtpAffx.261.2.A1_at
27	Ptp.4104.1.S1_at
27	PtpAffx.2951.2.S1_at
27	PtpAffx.58744.1.A1_at
27	Ptp.7434.1.A1_s_at
27	PtpAffx.24863.1.A1_s_at
27	PtpAffx.34388.1.A1_at
27	PtpAffx.218103.1.S1_s_at
27	PtpAffx.115155.2.S1_a_at
27	PtpAffx.225839.1.S1_x_at
27	Ptp.5965.1.S1_s_at
27	PtpAffx.49472.1.S1_at
27	PtpAffx.38516.1.A1_at
28	PtpAffx.30375.2.A1_at
28	PtpAffx.32723.2.S1_s_at
28	Ptp.1517.1.S1_at
28	PtpAffx.27678.1.S1_a_at
28	Ptp.7372.2.S1_at
28	PtpAffx.4337.1.A1_s_at
28	Ptp.2211.1.S1_at
28	Ptp.1517.1.S1_x_at
28	PtpAffx.35409.1.A1_at
28	PtpAffx.4980.3.A1_at
28	PtpAffx.201879.1.S1_at
28	PtpAffx.161070.1.S1_s_at
28	PtpAffx.105555.2.S1_s_at
28	PtpAffx.161637.2.S1_s_at
28	PtpAffx.204161.1.S1_at
28	PtpAffx.157935.1.S1_at
28	PtpAffx.50757.1.A1_at
28	Ptp.7935.1.S1_a_at
28	PtpAffx.131511.1.S1_s_at
28	PtpAffx.15726.1.S1_at
29	PtpAffx.92412.2.S1_a_at
29	PtpAffx.10843.2.A1_s_at
29	PtpAffx.61996.2.S1_at
29	PtpAffx.200804.1.S1_at
29	Ptp.7372.2.S1_a_at
29	Ptp.3708.1.S1_s_at
29	PtpAffx.5796.1.A1_at
29	Ptp.7372.1.S1_at
29	Ptp.2621.1.A1_s_at
29	PtpAffx.92412.1.S1_at
29	Ptp.4509.1.S1_at
29	Ptp.4509.1.S1_s_at
29	PtpAffx.8933.1.A1_at
30	PtpAffx.202314.1.S1_x_at
30	Ptp.3337.1.S1_s_at
30	PtpAffx.20626.1.S1_at
30	Ptp.7088.1.S1_at
30	PtpAffx.202314.1.S1_s_at
30	PtpAffx.10103.1.S1_at
30	PtpAffx.4471.2.A1_at
30	Ptp.6673.1.S1_at
30	Ptp.3855.1.S1_s_at
30	Ptp.3855.1.S1_a_at
30	PtpAffx.111903.2.S1_at
30	Ptp.7478.1.S1_at
30	PtpAffx.4533.1.S1_at
30	Ptp.7278.1.S1_at
30	Ptp.7114.1.S1_s_at
30	PtpAffx.1269.1.A1_x_at
30	Ptp.7191.1.S1_at
30	PtpAffx.730.2.S1_at
30	PtpAffx.23842.1.S1_a_at
30	Ptp.7361.1.S1_s_at
30	PtpAffx.100271.1.S1_at
30	Ptp.2399.1.S1_s_at
31	PtpAffx.130241.1.S1_s_at
31	Ptp.6258.1.S1_at
31	PtpAffx.8667.1.S1_at
31	PtpAffx.85844.1.S1_at
31	PtpAffx.4365.4.A1_at
31	Ptp.1139.1.A1_at
31	PtpAffx.202955.1.S1_s_at
31	PtpAffx.32068.1.S1_s_at
31	Ptp.832.1.S1_at
31	PtpAffx.201106.1.S1_at
31	Ptp.982.1.A1_s_at
31	PtpAffx.35480.1.S1_at
31	Ptp.7649.1.S1_at
31	PtpAffx.556.5.S1_s_at
31	PtpAffx.22220.2.A1_s_at
31	PtpAffx.29266.2.A1_a_at
31	PtpAffx.94654.1.A1_at
31	PtpAffx.204585.1.S1_at
31	Ptp.2172.2.S1_s_at
31	Ptp.5350.1.S1_at
31	Ptp.3554.1.S1_at
31	PtpAffx.205155.1.S1_s_at
31	PtpAffx.120914.1.A1_at
31	PtpAffx.106631.1.S1_at
31	PtpAffx.24208.1.S1_at
31	Ptp.6883.1.A1_at
31	PtpAffx.37622.1.A1_a_at
31	PtpAffx.201927.1.S1_at
31	PtpAffx.51327.1.S1_a_at
31	PtpAffx.1273.1.S1_at
31	PtpAffx.204457.1.S1_at
31	PtpAffx.122088.1.S1_at
31	PtpAffx.207790.1.S1_at
31	PtpAffx.209398.1.S1_at
31	Ptp.4547.1.S1_at
31	PtpAffx.204399.1.S1_s_at
32	PtpAffx.217020.1.S1_at
32	Ptp.3185.1.S1_x_at
32	PtpAffx.221239.1.S1_at
32	Ptp.2985.1.S1_at
32	PtpAffx.4993.2.S1_at
32	Ptp.898.1.A1_at
32	PtpAffx.3344.1.A1_at
32	PtpAffx.19893.1.S1_at
32	PtpAffx.5112.1.A1_at
32	Ptp.219.2.S1_at
32	PtpAffx.147190.1.A1_at
32	PtpAffx.160252.1.S1_at
32	PtpAffx.56362.1.A1_at
32	PtpAffx.68984.1.A1_at
32	Ptp.3825.1.S1_at
32	PtpAffx.22209.1.S1_at
32	PtpAffx.204872.1.S1_at
32	Ptp.1002.1.A1_at
32	Ptp.1629.1.A1_s_at
32	PtpAffx.6060.1.S1_s_at
32	PtpAffx.141124.2.S1_s_at
32	PtpAffx.217581.1.S1_at
32	PtpAffx.215981.1.S1_at
32	PtpAffx.107428.1.A1_at
32	PtpAffx.67648.1.A1_at
32	PtpAffx.221934.1.S1_at
32	Ptp.5168.3.S1_at
32	Ptp.4709.1.S1_at
32	Ptp.2869.1.A1_at
32	PtpAffx.210261.1.S1_at
32	PtpAffx.102.1.A1_at
32	Ptp.5193.2.A1_at
32	Ptp.6891.1.S1_at
32	Ptp.7891.3.S1_a_at
32	PtpAffx.31165.1.S1_at
32	PtpAffx.206938.1.S1_at
32	PtpAffx.201644.1.S1_at
32	PtpAffx.13774.1.S1_at
32	Ptp.5417.2.S1_at
32	PtpAffx.32295.2.A1_s_at
32	PtpAffx.112404.1.S1_at
32	PtpAffx.22629.1.A1_s_at
32	PtpAffx.88428.1.A1_at
32	PtpAffx.72161.1.A1_s_at
32	PtpAffx.107573.1.A1_at
32	PtpAffx.5772.4.A1_a_at
32	Ptp.6679.1.A1_at
32	PtpAffx.95597.2.A1_at
32	PtpAffx.23710.1.S1_at
32	PtpAffx.127252.1.A1_at
32	Ptp.548.1.S1_at
32	Ptp.5166.1.S1_at
32	PtpAffx.200441.1.S1_at
32	PtpAffx.220398.1.S1_at
32	PtpAffx.41647.1.S1_x_at
32	PtpAffx.2690.2.S1_at
32	PtpAffx.69533.1.A1_at
32	PtpAffx.26618.1.A1_at
32	PtpAffx.982.1.A1_at
32	PtpAffx.157889.2.S1_at
32	PtpAffx.206074.1.S1_at
32	Ptp.4272.1.S1_at
32	Ptp.1744.1.S1_at
32	PtpAffx.61932.1.A1_at
32	Ptp.7756.1.S1_at
32	PtpAffx.160252.2.A1_at
32	Ptp.5365.3.A1_s_at
32	PtpAffx.83902.1.A1_at
32	Ptp.2936.1.S1_s_at
32	PtpAffx.17071.1.A1_at
32	PtpAffx.147427.1.A1_at
32	PtpAffx.4889.1.A1_at
32	PtpAffx.3369.1.S1_a_at
32	Ptp.1572.1.A1_at
32	PtpAffx.61024.1.S1_at
32	PtpAffx.46537.1.S1_s_at
32	PtpAffx.84780.1.S1_s_at
32	PtpAffx.75512.1.A1_at
32	PtpAffx.22604.1.S1_at
32	PtpAffx.25946.1.S1_at
32	Ptp.3503.1.A1_at
32	PtpAffx.4650.1.A1_at
32	PtpAffx.202490.1.S1_at
32	PtpAffx.11843.2.A1_s_at
32	PtpAffx.215509.1.S1_at
32	PtpAffx.206735.1.S1_at
32	PtpAffx.17213.1.S1_at
32	Ptp.6241.1.S1_at
32	PtpAffx.41647.2.S1_a_at
32	PtpAffx.159450.1.A1_at
32	PtpAffx.67540.1.A1_s_at
32	PtpAffx.34656.1.S1_at
32	PtpAffx.33611.1.A1_at
32	PtpAffx.53702.1.S1_at
32	Ptp.5956.3.S1_at
32	PtpAffx.13823.1.S1_a_at
32	PtpAffx.3701.1.S1_at
32	PtpAffx.201905.1.S1_s_at
32	PtpAffx.129590.1.A1_at
32	PtpAffx.221677.1.S1_x_at
32	PtpAffx.120868.1.A1_at
32	PtpAffx.120762.1.A1_at
32	PtpAffx.5772.6.S1_at
32	PtpAffx.261.1.S1_at
32	Ptp.858.1.S1_at
32	Ptp.858.1.S1_x_at
32	PtpAffx.81880.1.S1_s_at
32	PtpAffx.16090.2.S1_a_at
32	PtpAffx.87600.1.S1_at
32	PtpAffx.10948.1.S1_a_at
32	PtpAffx.49873.1.A1_at
32	Ptp.3133.1.S1_s_at
32	PtpAffx.13823.1.S1_at
32	PtpAffx.4890.1.A1_at
32	Ptp.5291.1.S1_at
32	PtpAffx.11843.1.S1_a_at
32	Ptp.7985.1.S1_at
32	Ptp.3580.1.S1_s_at
32	Ptp.204.1.A1_at
32	Ptp.1007.1.S1_at
32	PtpAffx.79920.1.A1_at
32	PtpAffx.19505.1.S1_at
32	PtpAffx.109909.1.S1_at
32	PtpAffx.217581.1.S1_s_at
32	PtpAffx.211269.1.S1_at
32	PtpAffx.2056.1.A1_at
32	Ptp.1440.1.A1_s_at
32	PtpAffx.90356.2.A1_a_at
32	PtpAffx.2332.1.S1_at
32	Ptp.548.1.S1_x_at
32	PtpAffx.4650.1.A1_x_at
32	Ptp.3210.1.S1_at
32	PtpAffx.78267.1.S1_s_at
32	PtpAffx.89295.1.A1_s_at
32	PtpAffx.207500.1.S1_at
32	PtpAffx.213561.1.S1_at
32	PtpAffx.32281.1.A1_at
32	PtpAffx.71066.11.S1_a_at
32	PtpAffx.111.1.A1_at
32	PtpAffx.46537.1.S1_at
32	PtpAffx.10008.1.A1_at
32	PtpAffx.21712.1.A1_at
32	PtpAffx.101117.1.A1_at
32	PtpAffx.215874.1.S1_at
32	Ptp.5013.1.S1_at
32	PtpAffx.207376.1.S1_at
32	PtpAffx.157889.1.S1_a_at
32	PtpAffx.201830.1.S1_s_at
32	PtpAffx.2103.1.A1_s_at
32	PtpAffx.24133.1.S1_s_at
32	PtpAffx.86868.1.A1_at
32	PtpAffx.18472.1.S1_at
32	PtpAffx.89329.1.A1_at
32	PtpAffx.36446.1.A1_s_at
32	PtpAffx.14747.1.A1_at
32	PtpAffx.692.23.S1_at
32	PtpAffx.908.1.S1_at
32	PtpAffx.9779.1.A1_at
32	PtpAffx.34396.1.S1_at
32	PtpAffx.200742.1.S1_at
32	PtpAffx.205263.1.S1_at
32	PtpAffx.16305.1.S1_at
32	PtpAffx.121553.1.A1_at
32	PtpAffx.3559.1.S1_at
32	Ptp.4270.1.S1_at
32	PtpAffx.104578.1.A1_at
32	PtpAffx.224260.1.S1_at
32	PtpAffx.106035.1.S1_at
32	PtpAffx.214574.1.S1_at
32	PtpAffx.62688.2.A1_at
32	Ptp.3696.1.S1_at
32	PtpAffx.1334.2.A1_a_at
32	PtpAffx.82888.1.A1_at
32	PtpAffx.212290.1.S1_at
32	Ptp.7782.1.A1_at
32	PtpAffx.152948.1.A1_at
32	PtpAffx.30483.1.S1_at
32	PtpAffx.216140.1.S1_at
32	PtpAffx.27712.1.S1_at
32	PtpAffx.213818.1.S1_at
32	PtpAffx.210891.1.S1_at
32	PtpAffx.121561.1.A1_at
32	PtpAffx.218021.1.S1_at
32	PtpAffx.156224.1.A1_at
32	PtpAffx.108353.1.A1_at
32	PtpAffx.213226.1.S1_at
32	PtpAffx.1108.2.A1_a_at
32	PtpAffx.205622.1.S1_at
32	Ptp.1478.1.S1_x_at
32	PtpAffx.112672.1.A1_at
32	PtpAffx.29886.1.A1_at
33	PtpAffx.207515.1.S1_at
33	PtpAffx.23271.2.S1_at
33	PtpAffx.99565.1.S1_at
33	PtpAffx.3461.2.S1_at
33	Ptp.5825.1.S1_at
33	PtpAffx.161461.1.S1_at
33	PtpAffx.44228.1.A1_at
33	PtpAffx.3701.2.S1_at
33	PtpAffx.28488.1.S1_s_at
33	Ptp.3627.1.A1_at
33	PtpAffx.131276.1.S1_at
33	PtpAffx.9682.1.A1_a_at
33	PtpAffx.71191.1.S1_at
33	Ptp.5394.1.S1_at
33	Ptp.291.1.S1_s_at
33	PtpAffx.12008.1.A1_at
34	Ptp.5443.1.S1_s_at
34	PtpAffx.15919.1.S1_s_at
34	PtpAffx.202640.1.S1_at
34	Ptp.1148.2.S1_at
34	Ptp.1640.1.S1_at
34	PtpAffx.1672.3.A1_a_at
34	PtpAffx.5149.2.S1_a_at
34	Ptp.1155.1.S1_at
34	PtpAffx.221508.1.S1_at
34	PtpAffx.89966.1.S1_a_at
34	Ptp.1763.1.A1_at
34	PtpAffx.225012.1.S1_at
34	PtpAffx.8143.1.S1_s_at
34	Ptp.5517.2.A1_at
34	PtpAffx.210647.1.S1_s_at
34	PtpAffx.133702.1.A1_at
34	PtpAffx.72840.1.S1_at
34	PtpAffx.16999.1.S1_x_at
34	PtpAffx.6557.1.A1_at
34	PtpAffx.54256.2.A1_s_at
35	PtpAffx.69011.1.A1_at
35	Ptp.3421.2.S1_s_at
35	PtpAffx.142106.2.S1_a_at
35	Ptp.6218.1.S1_at
35	Ptp.7849.1.S1_at
35	PtpAffx.1958.1.S1_at
35	Ptp.1323.1.S1_at
35	Ptp.5757.1.S1_at
35	PtpAffx.87600.2.S1_at
35	PtpAffx.72041.1.S1_at
35	PtpAffx.206509.1.S1_at
35	PtpAffx.134537.1.A1_a_at
35	Ptp.2568.1.S1_s_at
35	Ptp.3325.2.S1_at
35	PtpAffx.114966.1.A1_at
35	Ptp.4154.1.S1_s_at
35	Ptp.2209.1.S1_at
35	PtpAffx.11621.1.A1_s_at
35	Ptp.6751.1.A1_s_at
35	PtpAffx.46815.1.S1_at
35	PtpAffx.8717.3.S1_at
35	Ptp.3038.1.A1_at
35	Ptp.1176.2.A1_at
35	PtpAffx.3847.3.A1_at
35	PtpAffx.3594.1.S1_at
35	Ptp.4093.1.S1_at
35	Ptp.6743.1.A1_s_at
35	Ptp.6743.1.A1_at
35	PtpAffx.211140.1.S1_s_at
35	PtpAffx.249.361.A1_at
35	Ptp.5373.1.S1_s_at
35	PtpAffx.1767.1.S1_a_at
35	PtpAffx.122905.1.S1_at
35	PtpAffx.29151.1.S1_at
35	PtpAffx.43257.1.S1_s_at
35	PtpAffx.15128.1.A1_at
35	Ptp.4252.1.S1_at
35	Ptp.7732.1.S1_at
35	PtpAffx.2286.4.S1_at
35	PtpAffx.211755.1.S1_at
35	PtpAffx.25029.1.S1_at
35	Ptp.5757.1.S1_x_at
35	PtpAffx.54769.1.A1_at
35	PtpAffx.46815.2.S1_a_at
35	Ptp.573.1.A1_at
35	Ptp.3687.1.A1_s_at
36	PtpAffx.81285.1.S1_a_at
36	PtpAffx.81285.2.S1_at
36	PtpAffx.7369.1.A1_at
36	PtpAffx.618.8.S1_at
36	PtpAffx.223177.1.S1_x_at
36	PtpAffx.210952.1.S1_at
36	PtpAffx.221479.1.S1_s_at
36	PtpAffx.27083.2.S1_a_at
36	PtpAffx.57734.1.S1_at
36	PtpAffx.26414.2.A1_at
36	PtpAffx.318.1.A1_at
36	Ptp.5096.1.S1_s_at
36	Ptp.7738.1.S1_at
37	PtpAffx.23050.1.A1_at
37	Ptp.6349.1.S1_at
37	PtpAffx.1041.1.S1_s_at
37	PtpAffx.225583.1.S1_at
37	PtpAffx.221527.1.S1_at
37	Ptp.554.1.S1_s_at
37	Ptp.4962.2.A1_at
37	PtpAffx.208343.1.S1_at
37	PtpAffx.210219.1.S1_s_at
37	PtpAffx.219881.1.S1_at
37	PtpAffx.214455.1.S1_at
37	PtpAffx.216410.1.S1_at
37	PtpAffx.101929.1.A1_at
37	PtpAffx.224664.1.S1_at
37	PtpAffx.29064.1.A1_at
37	Ptp.4024.3.S1_at
37	PtpAffx.82119.1.A1_at
37	PtpAffx.52271.1.A1_at
37	PtpAffx.84718.1.S1_at
37	PtpAffx.18002.1.A1_at
37	PtpAffx.69535.1.A1_s_at
37	Ptp.5181.2.S1_at
37	PtpAffx.42238.1.A1_s_at
37	Ptp.382.1.A1_at
37	Ptp.4851.1.S1_at
37	PtpAffx.63624.1.A1_at
37	PtpAffx.216301.1.S1_s_at
37	PtpAffx.216301.1.S1_at
37	PtpAffx.28933.1.S1_at
37	PtpAffx.6323.1.S1_at
37	PtpAffx.210506.1.S1_x_at
37	PtpAffx.205881.1.S1_at
37	Ptp.2983.1.S1_at
37	PtpAffx.18207.1.A1_at
37	Ptp.3798.1.S1_at
37	PtpAffx.39393.1.A1_at
37	Ptp.321.2.S1_at
37	Ptp.2742.1.S1_at
37	PtpAffx.132383.1.A1_s_at
37	PtpAffx.49720.1.S1_at
37	Ptp.2020.1.S1_s_at
37	PtpAffx.158716.2.S1_at
37	PtpAffx.220123.1.S1_at
37	PtpAffx.107813.1.A1_at
37	PtpAffx.18304.1.A1_at
37	PtpAffx.225366.1.S1_at
37	PtpAffx.45844.1.A1_at
37	PtpAffx.84176.1.A1_s_at
37	Ptp.2098.2.S1_at
37	PtpAffx.210793.1.S1_at
37	Ptp.1319.1.A1_at
37	PtpAffx.212746.1.S1_at
37	PtpAffx.200019.1.S1_at
37	PtpAffx.216492.1.S1_at
37	PtpAffx.153358.1.A1_at
37	PtpAffx.223612.1.S1_at
37	PtpAffx.86554.2.A1_at
37	PtpAffx.207928.1.S1_at
37	PtpAffx.144653.2.A1_at
37	PtpAffx.223123.1.S1_s_at
37	Ptp.3670.1.S1_at
37	PtpAffx.26968.3.S1_a_at
37	PtpAffx.26968.1.S1_at
37	PtpAffx.22590.1.S1_at
37	PtpAffx.216066.1.S1_x_at
37	PtpAffx.69360.1.A1_at
37	PtpAffx.201176.1.S1_at
37	PtpAffx.218046.1.S1_at
37	PtpAffx.3597.1.S1_at
37	PtpAffx.203420.1.S1_s_at
37	PtpAffx.5329.1.A1_at
37	PtpAffx.1770.7.A1_at
37	Ptp.6054.1.S1_x_at
37	PtpAffx.205817.1.S1_at
37	PtpAffx.57414.1.A1_at
37	PtpAffx.128173.1.A1_at
37	PtpAffx.223409.1.S1_at
37	PtpAffx.223604.1.S1_s_at
37	PtpAffx.216240.1.S1_at
37	Ptp.6027.2.S1_a_at
37	PtpAffx.101418.1.A1_at
37	PtpAffx.225142.1.S1_s_at
37	Ptp.7089.1.S1_at
37	Ptp.5736.1.S1_at
37	Ptp.5892.3.S1_at
37	PtpAffx.139214.1.S1_at
37	Ptp.2653.1.S1_a_at
37	PtpAffx.38017.3.S1_at
37	Ptp.3684.1.A1_s_at
37	PtpAffx.225814.1.S1_x_at
37	PtpAffx.67669.1.A1_at
37	PtpAffx.218400.1.S1_at
37	PtpAffx.214933.1.S1_at
37	PtpAffx.41081.1.A1_a_at
37	PtpAffx.213193.1.S1_at
37	PtpAffx.249.55.A1_x_at
37	PtpAffx.127488.1.A1_at
37	Ptp.5131.1.S1_at
37	PtpAffx.9992.1.S1_at
37	PtpAffx.74088.1.A1_at
37	PtpAffx.144500.1.S1_at
37	Ptp.1198.1.A1_at
37	Ptp.617.1.S1_at
37	PtpAffx.212769.1.S1_at
37	PtpAffx.19990.1.S1_at
37	PtpAffx.73989.1.S1_at
37	PtpAffx.147169.1.A1_at
37	PtpAffx.101329.1.A1_at
37	PtpAffx.157054.1.S1_at
37	PtpAffx.223049.1.S1_at
37	PtpAffx.224597.1.S1_at
37	Ptp.6669.1.S1_at
37	PtpAffx.9597.4.S1_at
37	PtpAffx.133294.1.A1_at
37	PtpAffx.92099.2.S1_at
37	PtpAffx.20962.2.A1_a_at
37	Ptp.3671.1.S1_at
37	Ptp.5913.1.S1_at
37	PtpAffx.201499.1.S1_x_at
37	PtpAffx.222228.1.S1_at
37	PtpAffx.29337.1.A1_at
37	PtpAffx.17878.1.A1_at
37	PtpAffx.219332.1.S1_x_at
37	PtpAffx.249.868.A1_at
37	PtpAffx.29123.1.S1_at
37	Ptp.3834.1.S1_at
37	PtpAffx.103624.1.A1_at
37	Ptp.1665.2.S1_a_at
37	PtpAffx.43020.2.A1_at
[truncated: 21,192 more rows]
